# Supplementary material for: Genetic and metabolic signatures of Salmonella enterica subsp. enterica associated with animal sources at the pangenomic scale
Source: BMC Genomics. 2019 Nov 6;20:814. doi: 10.1186/s12864-019-6188-x (PMC6836353; doi:10.1186/s12864-019-6188-x)
Supplement: Supplementary file 3 — Additional file 3. Samples of Salmonella enterica subsp. enterica serovars studied in the present study (n = 440). The read identifier, serovar, source niche, source detail, BioProject accession number of the European Nucleotide Archive (ENA), date of isolation and country of isolation were retrieved from Enterobase on December 2016. ND stands for not determined and corresponds to three samples added to reach a balanced dataset of genomes. [file 12864_2019_6188_MOESM3_ESM.xlsx]

## Sheet: Metadata
Read identifier	Serovar	Source niche	Source type	Source detail	BioProject	Date of isolation	Country of isolation
SRR1299374	Hadar	Poultry	Avian	Boneless, Skinless Chicken Thighs	PRJNA215333	2001	United states
SRR1646564	Hadar	Poultry	Avian	Chicken breast	PRJNA183847	2005	United states
SRR1574310	Hadar	Poultry	Avian	Chicken breast	PRJNA183847	2005	United states
SRR1793259	Hadar	Poultry	Avian	Chicken breast	PRJNA183848	2006	United states
SRR1713633	Hadar	Poultry	Avian	Chicken breast	PRJNA183850	2003	United states
SRR2912641	Hadar	Poultry	Avian	Chicken breast	PRJNA183850	2004	United states
SRR1946937	Hadar	Poultry	Avian	Chicken breast	PRJNA183850	2007	United states
SRR3091411	Hadar	Poultry	Avian	Chicken breast	PRJNA183850	2009	United states
SRR3330375	Hadar	Poultry	Avian	Chicken breast	PRJNA284276	2010	United states
SRR1060571	Hadar	Poultry	Avian	Chicken breast	PRJNA203445	2010	United states
SRR1220702	Hadar	Poultry	Avian	Chicken breast	PRJNA183851	2002	United states
SRR4733859	Hadar	Livestock	Avian	Chicken carcass	PRJNA338674	2005	Ethiopia
SRR1511586	Hadar	Wild animal	Avian	Chukar	PRJNA186035	2007	United states
SRR5229515	Hadar	Poultry	Avian	Comminuted turkey	PRJNA242847	2016	United states
SRR5229183	Hadar	Poultry	Avian	Comminuted turkey	PRJNA242847	2017	United states
SRR3223088	Hadar	Poultry	Avian	Ground turkey	PRJNA183847	2008	United states
SRR1812844	Hadar	Poultry	Avian	Ground turkey	PRJNA183848	2006	United states
SRR1106247	Hadar	Poultry	Avian	Ground turkey	PRJNA183851	2012	United states
SRR3933037	Hadar	Poultry	Avian	Ground turkey	PRJNA292661	2015	United states
SRR1698193	Hadar	Wild animal	Avian	Quail	PRJNA186035	2003	Canada
SRR3928702	Kentucky	Poultry	Avian	Raw intact chicken	PRJNA242847	2016	United states
SRR2124286	Kentucky	Poultry	Avian	Product egg	PRJNA242847	2013	United states
SRR3323107	Kentucky	Poultry	Avian	Product rinse chicken	PRJNA242847	2015	United states
SRR1060577	Kentucky	Poultry	Avian	Ground turkey	PRJNA203445	2010	United states
SRR1122579	Kentucky	Poultry	Avian	Ground turkey	PRJNA203445	2011	United states
SRR1264933	Kentucky	Poultry	Avian	Ground turkey	PRJNA215333	2003	United states
SRR3122692	Kentucky	Poultry	Avian	Ground turkey	PRJNA183850	2009	United states
SRR1198972	Kentucky	Poultry	Avian	Ground turkey	PRJNA183851	2002	United states
SRR1334376	Kentucky	Poultry	Avian	Ground turkey	PRJNA183848	2004	United states
SRR1029569	Kentucky	Poultry	Avian	Ground turkey	PRJNA183847	2005	United states
SRR5256976	Kentucky	Poultry	Avian	Comminuted chicken	PRJNA242847	2017	United states
SRR1177640	Kentucky	Poultry	Avian	Chicken	PRJNA219491	2006	United states
SRR3665220	Kentucky	Poultry	Avian	Chicken wings	PRJNA292661	2011	United states
SRR1198890	Kentucky	Poultry	Avian	Chicken breast	PRJNA183851	2002	United states
SRR2407757	Kentucky	Poultry	Avian	Chicken breast	PRJNA292661	2014	United states
SRR3664941	Kentucky	Poultry	Avian	Chicken breast	PRJNA292661	2012	United states
SRR1812856	Kentucky	Poultry	Avian	Chicken meat	PRJNA266622	2012	Turkey
SRR1106465	Kentucky	Poultry	Avian	Chicken meat	PRJNA203445	2007	Denmark
SRR1188493	Kentucky	Poultry	Avian	Chicken	PRJNA219491	2005	United states
SRR3027712	Kentucky	Livestock	Avian	Chicken carcass	PRJNA275961	2005	Ethiopia
SRR3000023	Heidelberg	Poultry	Avian	Young chicken	PRJNA292666	2015	United states
SRR4044932	Heidelberg	Poultry	Avian	Young chicken	PRJNA292666	2016	United states
SRR1195696	Heidelberg	Poultry	Avian	Boneless, Skinless Chicken breast	PRJNA183847	2013	United states
SRR1107433	Heidelberg	Poultry	Avian	Broiled chicken	PRJNA183850	2011	United states
SRR1200641	Heidelberg	Poultry	Avian	Chicken	PRJNA214645	2012	United states
SRR1686518	Heidelberg	Poultry	Avian	Chicken	PRJNA254816	2000	United states
SRR1664275	Heidelberg	Poultry	Avian	Chicken breast	PRJNA183847	2005	United states
SRR3219140	Heidelberg	Poultry	Avian	Chicken breast	PRJNA183847	2008	United states
SRR1002850	Heidelberg	Poultry	Avian	Chicken breast	PRJNA183847	2009	United states
SRR1334486	Heidelberg	Poultry	Avian	Chicken breast	PRJNA183848	2004	United states
SRR1801538	Heidelberg	Poultry	Avian	Chicken breast	PRJNA183848	2006	United states
SRR1206097	Heidelberg	Poultry	Avian	Chicken breast	PRJNA242847	2013	United states
SRR2533442	Heidelberg	Poultry	Avian	Chicken breast	PRJNA271470	2007	United states
SRR3136890	Heidelberg	Poultry	Avian	Chicken breast	PRJNA284276	2010	United states
SRR3664961	Heidelberg	Poultry	Avian	Chicken breast	PRJNA292661	2011	United states
SRR3664870	Heidelberg	Poultry	Avian	Chicken breast	PRJNA292661	2012	United states
SRR4341028	Heidelberg	Poultry	Avian	Chicken breast	PRJNA292661	2016	United states
SRR1195693	Heidelberg	Poultry	Avian	Chicken breast	PRJNA183847	2013	United states
SRR5241821	Heidelberg	Poultry	Avian	Animal cecal content	PRJNA369657	2011	Canada
SRR5241852	Heidelberg	Poultry	Avian	Animal cecal content	PRJNA369657	2012	Canada
SRR1030845	Dublin	Livestock	Bovine	Beef carcass	PRJNA183847	2011	United states
SRR1980626	Dublin	Livestock	Bovine	Beef suet	PRJNA215333	2015	United states
SRR1461785	Dublin	Livestock	Bovine	Bovine spleen Bos taurus	PRJNA215333	2002	United states
SRR1511581	Dublin	Livestock	Bovine	Bovine (feces)	PRJNA186035	2007	United states
SRR4292612	Dublin	Livestock	Bovine	Bos taurus intestine	PRJNA324570	2016	United states
SRR3000892	Dublin	Livestock	Bovine	Bos taurus bovine feces	PRJNA280335	2009	United states
SRR3000890	Dublin	Livestock	Bovine	Bos taurus bovine feces	PRJNA280335	2012	United states
SRR3037435	Dublin	Livestock	Bovine	Bos taurus bovine lung	PRJNA380335	2010	United states
SRR1334125	Dublin	Livestock	Bovine	Bovine (feces)	PRJNA186035	2007	United states
SRR1515961	Dublin	Livestock	Bovine	Bovine culture	PRJNA186035	2009	United states
SRR1299365	Dublin	Livestock	Bovine	Bos taurus bovine feces	PRJNA215333	2003	United states
SRR2096548	Dublin	Livestock	Bovine	Bos taurus bovine liver	PRJNA280335	2014	United states
SRR3000886	Dublin	Livestock	Bovine	Bos taurus	PRJNA280335	2011	United states
SRR5000221	Dublin	Livestock	Bovine	Feces	PRJNA280335	2016	United states
SRR1686624	Dublin	Livestock	Bovine	Ground beef	PRJNA254816	2008	United states
SRR2567191	Dublin	Livestock	Bovine	Ground beef	PRJNA292661	2013	United states
SRR2962655	Dublin	Livestock	Bovine	Bos taurus	PRJNA280335	2015	United states
SRR4243077	Dublin	Livestock	Bovine	Bovine minced meat	PRJNA275961	2005	Ethiopia
SRR3115988	Dublin	Livestock	Bovine	Bovine feces	PRJNA275961	2013	Ethiopia
SRR4345507	Dublin	Livestock	Bovine	Liver	PRJNA280335	2016	United states
SRR2226935	Cerro	Livestock	Bovine	Animal catle dairy cow	PRJNA292666	2015	United states
SRR5139822	Cerro	Livestock	Bovine	Animal catle beef cow	PRJNA292666	2016	United states
SRR5235552	Cerro	Livestock	Bovine	Animal catle dairy cow	PRJNA292666	2017	United states
SRR3191590	Cerro	Livestock	Bovine	Feces	PRJNA280335	2012	United states
SRR3191591	Cerro	Livestock	Bovine	Ileum	PRJNA280335	2008	United states
SRR1501635	Cerro	Livestock	Bovine	Brain	PRJNA186035	2007	United states
SRR1212288	Cerro	Livestock	Bovine	Cow	PRJNA219491	2006	United states
SRR3295847	Cerro	Livestock	Bovine	Dairy cattle	PRJNA292666	2014	United states
SRR5075653	Cerro	Livestock	Bovine	Comminuted beef	PRJNA242847	2016	United states
SRR1107435	Cerro	Livestock	Bovine	Ground beef	PRJNA183850	2012	United states
SRR2143454	Cerro	Livestock	Bovine	Ground beef	PRJNA271470	2007	United states
SRR3664938	Cerro	Livestock	Bovine	Ground beef	PRJNA292661	2012	United states
SRR5121469	Cerro	Livestock	Bovine	Animal cattle dairy cow	PRJNA292666	2016	United states
SRR5140004	Cerro	Livestock	Bovine	Animal cattle dairy cow	PRJNA292666	2016	United states
SRR5139860	Cerro	Livestock	Bovine	Animal cattle dairy cow	PRJNA292666	2016	United states
SRR1519886	Cerro	Livestock	Bovine	Feces	PRJNA186035	2007	United states
SRR1501661	Cerro	Livestock	Bovine	Feed corn mix	PRJNA186035	2007	United states
SRR1373615	Cerro	Livestock	Bovine	Raw ground beef	PRJNA219491	2012	United states
SRR1373611	Cerro	Livestock	Bovine	Raw ground beef	PRJNA219491	2012	United states
SRR1947011	Cerro	Livestock	Bovine	raw ground beef	PRJNA219491	2014	United states
SRR2239956	Meleagridis	Livestock	Bovine	Animal cattle bull	PRJNA242847	2015	United states
SRR2239753	Meleagridis	Livestock	Bovine	Animal cattle dairy bull	PRJNA242847	2015	United states
SRR3062690	Meleagridis	Livestock	Bovine	Animal cattle dairy cow	PRJNA292666	2015	United states
SRR3170073	Meleagridis	Livestock	Bovine	Animal cattle dairy cow	PRJNA292666	2016	United states
SRR3199688	Meleagridis	Livestock	Bovine	Animal cattle dairy cow	PRJNA292666	2016	United states
SRR4005282	Meleagridis	Livestock	Bovine	Animal cattle dairy cow	PRJNA292666	2016	United states
SRR1511497	Meleagridis	Livestock	Bovine	Bovine feces	PRJNA186035	2007	United states
SRR1238751	Meleagridis	Livestock	Bovine	Bos taurus	PRJNA183850	2007	United states
SRR1501644	Meleagridis	Livestock	Bovine	Bovine feces	PRJNA186035	2007	United states
SRR1556082	Meleagridis	Livestock	Bovine	Bovine liver bos taurus	PRJNA215333	2003	United states
SRR1544376	Meleagridis	Livestock	Bovine	Bovine tissue bos taurus	PRJNA215333	2003	United states
SRR3295946	Meleagridis	Livestock	Bovine	Dairy cattle	PRJNA292666	2014	United states
SRR3295696	Meleagridis	Livestock	Bovine	Dairy cattle	PRJNA292666	2014	United states
SRR3295683	Meleagridis	Livestock	Bovine	Dairy cattle	PRJNA292666	2014	United states
SRR3399999	Meleagridis	Livestock	Bovine	Ground beef	PRJNA183847	2008	United states
SRR1686523	Meleagridis	Livestock	Bovine	Ground beef	PRJNA254816	2006	United states
SRR1686524	Meleagridis	Livestock	Bovine	Ground beef	PRJNA183847	2008	United states
SRR2096604	Meleagridis	Livestock	Bovine	Ground beef	PRJNA284276	2014	United states
SRR3932951	Meleagridis	Livestock	Bovine	Ground beef	PRJNA292661	2015	United states
SRR3322979	Meleagridis	Livestock	Bovine	Comminuted beef	PRJNA242847	2016	United states
SRR2054115	Rissen	Livestock	Swine	Feces	PRJNA275961	2013	Thailand
SRR2054166	Rissen	Livestock	Swine	Feces	PRJNA275961	2013	Thailand
SRR2054163	Rissen	Livestock	Swine	Feces	PRJNA275961	2013	Thailand
SRR2032034	Rissen	Livestock	Swine	Feces	PRJNA275961	2013	Thailand
SRR2032032	Rissen	Livestock	Swine	Feces	PRJNA275961	2013	Thailand
SRR2032027	Rissen	Livestock	Swine	Feces	PRJNA275961	2013	Thailand
SRR2032024	Rissen	Livestock	Swine	Feces	PRJNA275961	2013	Thailand
SRR2032018	Rissen	Livestock	Swine	Feces	PRJNA275961	2013	Thailand
SRR2032017	Rissen	Livestock	Swine	Feces	PRJNA275961	2013	Thailand
SRR2032011	Rissen	Livestock	Swine	Feces	PRJNA275961	2013	Thailand
SRR2032009	Rissen	Livestock	Swine	Feces	PRJNA275961	2013	Thailand
SRR2032002	Rissen	Livestock	Swine	Feces	PRJNA275961	2013	Thailand
SRR2031994	Rissen	Livestock	Swine	Feces	PRJNA275961	2013	Thailand
SRR3465345	Rissen	Livestock	Swine	Feces	PRJNA293224	2013	Thailand
SRR1106429	Rissen	Livestock	Swine	Feces	PRJNA203445	2004	Denmark
SRR2175337	Rissen	Livestock	Swine	Porcine colon	PRJNA280335	2014	United states
SRR3465361	Rissen	Livestock	Swine	Pork	PRJNA293224	2013	Thailand
SRR3344489	Rissen	Livestock	Swine	Pork	PRJNA293224	2013	Thailand
SRR3465348	Rissen	Livestock	Swine	Pork	PRJNA293224	2013	Thailand
SRR2032035	Rissen	Livestock	Swine	Feces	PRJNA275961	2013	Thailand
SRR1593399	Cholereasuis	Livestock	Swine	Brain	PRJNA215333	2003	United States
SRR1122711	Cholereasuis	ND	Swine	ND	PRJNA203445	ND	ND
SRR1448850	Cholereasuis	Livestock	Swine	liver	PRJNA215333	2002	United States
SRR1598966	Cholereasuis	Livestock	Swine	Liver	PRJNA215333	2003	United States
SRR1586583	Cholereasuis	Livestock	Swine	Liver	PRJNA215333	2003	United States
SRR1586552	Cholereasuis	Livestock	Swine	Liver	PRJNA215333	2003	United States
SRR1501470	Cholereasuis	Livestock	Swine	Lung	PRJNA215333	2002	United States
SRR1576560	Cholereasuis	Livestock	Swine	Lung	PRJNA215333	2003	United States
SRR1556068	Cholereasuis	Livestock	Swine	Lung	PRJNA215333	2003	United States
SRR1539639	Cholereasuis	Livestock	Swine	Lung	PRJNA215333	2003	United States
SRR1299426	Cholereasuis	Livestock	Swine	Lung	PRJNA215333	2003	United States
SRR1299288	Cholereasuis	Livestock	Swine	Lung	PRJNA215333	2003	United States
SRR2584385	Cholereasuis	Livestock	Swine	Lung	PRJNA215333	2003	United States
ERR016876	Cholereasuis	Livestock	Swine	Pig	PRJEB2089	1998	Taiwan
SRR1132888	Cholereasuis	Wild Animal	Swine	Sus scrofa	PRJNA203445	1998	United States
ERR226474	Cholereasuis	Livestock	Swine	Pig	PRJEB2770	1986	United States
SRR1544294	Cholereasuis	Livestock	Swine	Spleen	PRJNA215333	2003	United States
ERR016900	Cholereasuis	ND	Swine	ND	PRJEB2089	ND	ND
SRR1539597	Cholereasuis	Livestock	Swine	Tissue	PRJNA215333	2003	United States
SRR1272816	Cholereasuis	Livestock	Swine	Tissue	PRJNA215333	2003	United States
SRR1653396	Derby	Livestock	Swine	Pig’s ears	PRJNA186035	2005	Canada
SRR3344808	Derby	Livestock	Swine	Pork	PRJNA293224	2013	Thailand
SRR1106507	Derby	Livestock	Swine	Raw pork	PRJNA203445	2000	China
SRR5000260	Derby	Companion animal	Swine	Feces	RPJNA280335	2016	United States
SRR1548422	Derby	Livestock	Swine	Pork chop	PRJNA186035	2010	United States
SRR1574299	Derby	Livestock	Swine	Porcine Feces	PRJNA215333	2003	United States
SRR1284679	Derby	Livestock	Swine	Porcine	PRJNA215333	2003	United States
SRR1593401	Derby	Livestock	Swine	Porcine Feces	PRJNA215333	2003	United States
SRR2077390	Derby	Livestock	Swine	Porcine (intestin)	PRJNA280335	2014	United States
SRR1384999	Derby	Livestock	Swine	Porcine tissue	PRJNA215333	2002	United States
SRR3344804	Derby	Livestock	Swine	Pork	PRJNA293224	2013	United States
SRR3099647	Derby	Livestock	Swine	Pork chop	PRJNA183848	2010	United States
SRR3173705	Derby	Livestock	Swine	Pork chop	PRJNA183850	2009	United States
SRR3664939	Derby	Livestock	Swine	Pork chop	PRJNA292661	2012	United States
SRR2407700	Derby	Livestock	Swine	Pork chop	PRJNA292661	2014	United States
SRR2567037	Derby	Livestock	Swine	Pork chop	PRJNA292661	2013	United States
SRR3295618	Derby	Livestock	Swine	Pork chop	PRJNA292661	2015	United States
SRR3062407	Derby	Livestock	Swine	Feces	PRJNA280335	2015	United States
SRR2175359	Derby	Livestock	Swine	Porcine intestin	PRJNA280335	2014	United States
SRR1578512	Derby	Livestock	Swine	Porcine liver	PRJNA215333	2003	United States
SRR1810867	Brunei	Aquatic	Fish	Deshi puti	PRJNA186035	2009	Singapore
SRR1048615	Brunei	Aquatic	Fish	Dried yellow stripe trevally	PRJNA186035	2010	Vietnam
SRR1805599	Brunei	Aquatic	Fish	Filefish dried seasoned	PRJNA186035	2008	South korea
SRR1535735	Brunei	Aquatic	Fish	Frozen co treated tuna	PRJNA186035	2008	Indonesia
SRR1055760	Brunei	Aquatic	Fish	Frozen milkfish	PRJNA186035	2010	Taiwan
SRR1653422	Brunei	Aquatic	Fish	Frozen hilsha	PRJNA186035	2005	Bangladesh
SRR1917481	Brunei	Aquatic	Fish	Frozen milk fish	PRJNA186035	2006	Thailand
SRR1615080	Brunei	Aquatic	Fish	Milkfish	PRJNA186035	2010	Philippines
SRR1411174	Brunei	Aquatic	Fish	Rohu fish	PRJNA186035	2011	Malaysia
SRR1560604	Brunei	Aquatic	Fish	Shoil	PRJNA186035	2013	Maymmar
SRR3885122	Brunei	Aquatic	Fish	Tilapia	PRJNA186035	2001	China
SRR3191379	Brunei	Aquatic	Fish	Frozen anchovy fish	PRJNA186035	2009	Vietnam
SRR2086598	Brunei	Aquatic	Fish	Frozen bigeye tuna	PRJNA186035	2008	Indonesia
SRR1300552	Brunei	Aquatic	Fish	Frozen tuna ground meat	PRJNA186035	2011	Indonesia
SRR1947034	Brunei	Aquatic	Fish	Frozen baby mullet	PRJNA186035	2006	Vietnam
SRR1636914	Brunei	Aquatic	Fish	Frozen tuna cube	PRJNA186035	2010	Indonesia
SRR3038205	Brunei	Aquatic	Fish	Frozen whole tiger fish	PRJNA186035	2002	Vietnam
SRR1996211	Brunei	Aquatic	Fish	Frozen tilapia	PRJNA186035	2007	China
SRR1792727	Brunei	Aquatic	Fish	Frozen tilapia	PRJNA186035	2011	Taiwan
SRR1783219	Brunei	Aquatic	Fish	Frozen tuna steack	PRJNA186035	2010	Indonesia
SRR3885118	Lexington	Aquatic	Fish	Anchovy	PRJNA186035	2001	Vietnam
SRR1980613	Lexington	Aquatic	Fish	Frozen tuna steack	PRJNA186035	2005	Thailand
SRR1363334	Lexington	Aquatic	Fish	tuna	PRJNA186035	2008	Indonesia
SRR3712448	Lexington	Aquatic	Fish	Frozen caesio fish	PRJNA186035	2001	Vietnam
SRR2910872	Lexington	Aquatic	Fish	Frozen slice swai fish	PRJNA186035	2003	Vietnam
SRR3372428	Lexington	Aquatic	Fish	Mullet	PRJNA186035	2001	Vietnam
SRR2585417	Lexington	Aquatic	Fish	Threadbib frozen filet	PRJNA186035	2002	Vietnam
SRR1168381	Lexington	Aquatic	Fish	Gold band fusilier frozen	PRJNA186035	2010	Vietnam
SRR1535662	Lexington	Aquatic	Fish	Frozen tuna individually	PRJNA186035	2010	Indonesia
SRR1636912	Lexington	Aquatic	Fish	Frozen yellowfin tuna	PRJNA186035	2010	Indonesia
SRR1654996	Lexington	Aquatic	Fish	Scarlet snapper filet	PRJNA186035	2010	Indonesia
SRR2124382	Lexington	Aquatic	Fish	Frozen tuna steack	PRJNA186035	2010	Indonesia
SRR1636930	Lexington	Aquatic	Fish	Yellowfin tuna nakaochi	PRJNA186035	2010	Indonesia
SRR1982164	Lexington	Aquatic	Fish	Frozen goby	PRJNA186035	2005	Philippines
SRR2910874	Lexington	Aquatic	Fish	Milkfish	PRJNA186035	2003	Philippines
SRR3286755	Lexington	Aquatic	Fish	Relleno	PRJNA186035	2001	Philippines
SRR1411129	Lexington	Aquatic	Fish	Frozen yellow fin tuna	PRJNA186035	2010	Indonesia
SRR1636886	Lexington	Aquatic	Fish	Yellowfin tuna nakaochi	PRJNA186035	2010	Indonesia
SRR1175799	Lexington	Aquatic	Fish	Yellowfin tuna steak	PRJNA186035	2010	Vietnam
SRR1730389	Lexington	Aquatic	Fish	Silago	PRJNA186035	2001	Vietnam
SRR1569709	Bareilly	Aquatic	Fish	Anchovy	PRJNA186035	2013	China
SRR1264943	Bareilly	Aquatic	Fish	Frozen broadhead fish	PRJNA186035	2013	Vietnam
SRR1258442	Bareilly	Aquatic	Fish	Tuna Scrape	PRJNA170563	2012	India
SRR3379330	Bareilly	Aquatic	Fish	tuna scrape	PRJNA167848	2012	India
SRR2671504	Bareilly	Aquatic	Fish	Frozen yellow fin tuna	PRJNA271470	2012	United states
SRR1535707	Bareilly	Aquatic	Fish	Frozen tilapia	PRJNA186035	2008	Taiwan
SRR3379317	Bareilly	Aquatic	Fish	ground frozen yellowfin tuna	PRJNA186035	2012	India
SRR5329241	Bareilly	Aquatic	Fish	Ground frozen yellow tuna	PRJNA186035	2012	India
SRR4242797	Bareilly	Aquatic	Fish	Hilsa fish	PRJNA159343	2005	Thailand
SRR2671501	Bareilly	Aquatic	Fish	Yellow Fin Tuna	PRJNA271470	2012	India
SRR1638899	Bareilly	Aquatic	Fish	Tuna scarpe	PRJNA186035	2012	India
SRR3223737	Bareilly	Aquatic	Fish	Tuna scarpe	PRJNA186035	2012	India
SRR1638861	Bareilly	Aquatic	Fish	Tuna scarpe	PRJNA192071	2012	India
SRR1258439	Bareilly	Aquatic	Fish	Tuna scarpe	PRJNA170562	2012	India
SRR3340448	Bareilly	Aquatic	Fish	Tuna scarpe	PRJNA186035	2012	India
SRR1258443	Bareilly	Aquatic	Fish	Tuna steaks	PRJNA170555	2012	Indonesia
SRR1258438	Bareilly	Aquatic	Fish	tuna scrape	PRJNA170561	2012	India
SRR2671503	Bareilly	Aquatic	Fish	Yellow fin tuna	PRJNA271470	2012	United states
SRR2671500	Bareilly	Aquatic	Fish	Yellow fin tuna	PRJNA271470	2012	United states
SRR2671497	Bareilly	Aquatic	Fish	Yellow fin tuna	PRJNA271470	2012	United states
SRR5297472	Newport	Poultry	Avian	Young chicken	PRJNA262666	2017	United states
SRR1177616	Newport	Wild Animal	Avian	Fluid bird	PRJNA215333	2007	United states
SRR1461792	Newport	Poultry	Avian	Avian lung	PRJNA215333	2002	United states
SRR1266066	Newport	Wild Animal	Avian	Bird composite	PRJNA183850	2008	United states
SRR1266048	Newport	Wild Animal	Avian	Bird liver	PRJNA183850	2010	United states
SRR3184162	Newport	Poultry	Avian	Chicken breast	PRJNA183848	2009	United states
SRR3664888	Newport	Poultry	Avian	Chicken breast	PRJNA292661	2012	United states
SRR2567121	Newport	Poultry	Avian	Chicken breast	PRJNA292661	2013	United states
SRR3295535	Newport	Poultry	Avian	Chicken breast	PRJNA292661	2015	United states
SRR1619529	Newport	Poultry	Avian	Ground turkey	PRJNA183851	2005	United states
SRR1528480	Newport	Poultry	Avian	Ground turkey	PRJNA183847	2005	United states
SRR2533349	Newport	Poultry	Avian	Ground turkey	PRJNA183850	2003	United states
SRR1048338	Newport	Poultry	Avian	Ground turkey	PRJNA215333	2012	United states
SRR2648198	Newport	Poultry	Avian	Ground turkey	PRJNA219491	2008	United states
SRR3330373	Newport	Poultry	Avian	Ground turkey	PRJNA284276	2010	United states
SRR1660422	Newport	Poultry	Avian	seagull	PRJNA219491	2012	United states
SRR1177243	Newport	Poultry	Avian	Avian tissu	PRJNA215333	2007	United states
SRR1840674	Newport	Poultry	Avian	Chicken	PRJNA206445	2009	Mauritius
SRR1644553	Newport	Poultry	Avian	Broiler chicken	PRJNA259341	2010	Belgium
SRR1793522	Newport	Poultry	Avian	Broiler chicken	PRJNA259341	2013	Belgium
SRR2131011	Newport	Livestock	Bovine	Animal calf	PRJNA242847	2014	United states
SRR4018350	Newport	Livestock	Bovine	Animal cattle beef cow	PRJNA292666	2016	United states
SRR2188125	Newport	Livestock	Bovine	Animal cattle dairy cow	PRJNA292666	2015	United states
SRR5235503	Newport	Livestock	Bovine	Animal cattle dairy cow	PRJNA292666	2017	United states
SRR1569673	Newport	Livestock	Bovine	Beef carcass	PRJNA183847	2013	United states
SRR1511515	Newport	Livestock	Bovine	Bovine calf shed	PRJNA186035	2007	United states
SRR1448860	Newport	Livestock	Bovine	Bovine feces	PRJNA215333	2002	United states
SRR1623034	Newport	Livestock	Bovine	Bovine feces	PRJNA215333	2003	United states
SRR1696636	Newport	Livestock	Bovine	Bovine feces	PRJNA215333	2004	United states
SRR1822282	Newport	Livestock	Bovine	Bovine feces	PRJNA215333	2005	United states
SRR3027718	Newport	Livestock	Bovine	bovine skin	PRJNA275961	2005	Ethiopia
SRR1164581	Newport	Livestock	Bovine	Bovine feces	PRJNA215333	2009	United states
SRR3490032	Newport	Livestock	Bovine	Bovine feces	PRJNA215333	2012	United states
SRR5128043	Newport	Livestock	Bovine	Bovine intestine	PRJNA215333	2014	United states
SRR1272848	Newport	Livestock	Bovine	Bovine liver bos taurus	PRJNA215333	2003	United states
SRR1638454	Newport	Livestock	Bovine	Bovine liver bos taurus	PRJNA215333	2004	United states
SRR1238774	Newport	Livestock	Bovine	Bovine lung	PRJNA215333	2006	United states
SRR1849304	Newport	Livestock	Bovine	Minced beef	PRJNA266622	2012	Turkey
SRR3479687	Newport	Livestock	Bovine	Bovine fecal	PRJNA275961	2013	Mexico
SRR3027713	Newport	Livestock	Bovine	Bovine caecum	PRJNA275961	2005	Ethiopia
SRR1612361	Newport	Wild Animal	Swine	Feces	PRJNA183850	2013	United states
SRR1636571	Newport	Wild Animal	Swine	Feces	PRJNA183850	2014	United states
SRR1266063	Newport	Livestock	Swine	Pig	PRJNA183850	2012	United states
SRR1177334	Newport	Livestock	Swine	Pig intestine	PRJNA183850	2008	United states
SRR1266074	Newport	Livestock	Swine	Pig intestine	PRJNA183850	2010	United states
SRR1334668	Newport	Livestock	Swine	Pig stool	PRJNA183850	2011	United states
SRR1238773	Newport	Livestock	Swine	Porcine feces	PRJNA215333	2006	United states
SRR2082815	Newport	Livestock	Swine	Porcine feces	PRJNA215333	2006	United states
SRR1384861	Newport	Livestock	Swine	Porcine liver	PRJNA215333	2002	United states
SRR1649534	Newport	Livestock	Swine	Porcine liver	PRJNA215333	2004	United states
SRR1166666	Newport	Livestock	Swine	Porcine liver	PRJNA215333	2012	United states
SRR1539553	Newport	Livestock	Swine	Porcine lung	PRJNA215333	2003	United states
SRR1049649	Newport	Livestock	Swine	Porcine carcass	PRJNA183847	2012	United states
SRR1514724	Newport	Livestock	Swine	Pork chop	PRJNA183850	2002	United states
SRR1582177	Newport	Livestock	Swine	Pork chop	PRJNA183850	2003	United states
SRR1122515	Newport	Wild Animal	Swine	Sus scrofa	PRJNA203445	2001	United states
SRR1122514	Newport	Wild Animal	Swine	Sus scrofa	PRJNA203445	2002	United states
SRR1220706	Newport	Livestock	Swine	Pork chop	PRJNA183851	2002	United states
SRR1840711	Newport	Wild Animal	Swine	Sus scrofa	PRJNA203445	2001	United states
SRR1106448	Newport	Livestock	Swine	Raw pork	PRJNA203445	2000	China
SRR1425267	Newport	Aquatic	Fish	Baim	PRJNA186035	2012	Bangladesh
SRR1586554	Newport	Aquatic	Fish	Barramundi	PRJNA186035	2013	Malaysia
SRR1514984	Newport	Aquatic	Fish	Barramundi fillet	PRJNA186035	2013	Taiwan
SRR1170895	Newport	Aquatic	Fish	Carbon monoxide treated tuna	PRJNA186035	2010	Indonesia
SRR2878463	Newport	Aquatic	Fish	Dried cuttle fish	PRJNA186035	2002	South korea
SRR3286749	Newport	Aquatic	Fish	Dried fish (charral)	PRJNA186035	2001	Mexico
SRR3372419	Newport	Aquatic	Fish	whisker sheatfish	PRJNA186035	2001	Vietnam
SRR2925136	Newport	Aquatic	Fish	Frozen anchovy fish	PRJNA186035	2002	Vietnam
SRR1619549	Newport	Aquatic	Fish	Frozen sardines	PRJNA186035	2004	Venezuela
SRR2143453	Newport	Aquatic	Fish	Frozen fish	PRJNA186035	2005	Mexico
SRR2102435	Newport	Aquatic	Fish	Frozen mahi mahi	PRJNA186035	2004	United states
SRR1778029	Newport	Aquatic	Fish	Frozen salmon fillet	PRJNA186035	2005	Chile
SRR1636915	Newport	Aquatic	Fish	Frozen tuna cube	PRJNA186035	2010	Indonesia
SRR1636931	Newport	Aquatic	Fish	Frozen tuna scrape	PRJNA186035	2010	Indonesia
SRR1033479	Newport	Aquatic	Fish	snakehead	PRJNA186035	2011	Vietnam
SRR1946944	Newport	Aquatic	Fish	Large mouth bass	PRJNA186035	2006	Taiwan
SRR2131376	Newport	Aquatic	Fish	Parshey bata	PRJNA186035	2009	Bangladesh
SRR1646520	Newport	Aquatic	Fish	Scad frozen	PRJNA186035	2010	Vietnam
SRR2025276	Newport	Aquatic	Fish	Tilapia	PRJNA186035	2004	China
SRR2054379	Newport	Aquatic	Fish	Tuna	PRJNA183847	2015	United states
SRR2227611	Typhimurium	Poultry	Avian	Young chicken	PRJNA292666	2015	United states
SRR3240955	Typhimurium	Poultry	Avian	Young chicken	PRJNA292666	2016	United states
SRR1385149	Typhimurium	Poultry	Avian	Avian lung	PRJNA215333	2002	United states
SRR1186331	Typhimurium	Poultry	Avian	Boneless, Skinless Chicken breast	RPJNA183847	2013	United states
SRR1029571	Typhimurium	Poultry	Avian	Chicken breast	PRJNA183847	2010	United states
SRR1812851	Typhimurium	Poultry	Avian	Chicken breast	PRJNA183848	2006	United states
SRR1122582	Typhimurium	Poultry	Avian	Chicken breast	PRJNA203445	2011	United states
SRR3098662	Typhimurium	Poultry	Avian	Chicken breast	PRJNA219491	2008	United states
SRR1573573	Typhimurium	Poultry	Avian	Chicken breast	PRJNA183851	2004	United states
SRR3933082	Typhimurium	Poultry	Avian	Chicken breast	PRJNA292661	2015	United states
SRR1106167	Typhimurium	Poultry	Avian	Chicken	PRJNA183851	2012	United states
SRR3885121	Typhimurium	Poultry	Avian	Chicken	PRJNA186035	2001	China
SRR1106412	Typhimurium	Poultry	Avian	Chicken	PRJNA203445	2000	China
SRR1106409	Typhimurium	Poultry	Avian	Chicken	PRJNA203445	2006	Turkey
SRR3027654	Typhimurium	Livestock	Avian	Chicken carcass	PRJNA275961	2005	Ethiopia
ERR023822	Typhimurium	Poultry	Avian	faeces	PRJEB2059	1946	Danemark
SRR5132035	Typhimurium	Poultry	Avian	Egg	PRJNA271293	2009	Argentina
SRR1778022	Typhimurium	Wild Animal	Avian	Frz quail	PRJNA186035	2006	Canada
SRR1686490	Typhimurium	Poultry	Avian	Young chicken	PRJNA254816	2004	United states
SRR3148229	Typhimurium	Poultry	Avian	Comminuted turkey	PRJNA183847	2015	United states
SRR3470774	Typhimurium	Livestock	Bovine	Animal calf heavy calf	PRJNA242847	2015	United states
SRR4106377	Typhimurium	Livestock	Bovine	Animal cattle beef cow	PRJNA292666	2016	United states
SRR3606586	Typhimurium	Livestock	Bovine	Bos taurus	PRJNA219491	2013	United states
SRR3191588	Typhimurium	Livestock	Bovine	Bos taurus feces	PRJNA280335	2014	United states
SRR1511570	Typhimurium	Livestock	Bovine	Bovine calf shed	PRJNA186035	2007	United states
SRR1334381	Typhimurium	Livestock	Bovine	Bovine feces	PRJNA186035	2006	United states
SRR1346307	Typhimurium	Livestock	Bovine	Bovine feces	PRJNA215333	2001	United states
SRR1752707	Typhimurium	Livestock	Bovine	Bovine feces	PRJNA215333	2005	United states
SRR5223606	Typhimurium	Livestock	Bovine	Comminuted beef	PRJNA242847	2017	United states
SRR1122509	Typhimurium	Livestock	Bovine	Bos taurus	PRJNA203445	1998	United states
SRR3295936	Typhimurium	Livestock	Bovine	Dairy cattle	PRJNA292666	2014	United states
SRR1238732	Typhimurium	Livestock	Bovine	Fecal bos taurus	PRJNA183850	2008	United states
SRR4292611	Typhimurium	Livestock	Bovine	bos taurus	PRJNA324570	2016	United states
SRR1122500	Typhimurium	Livestock	Bovine	Bos taurus	PRJNA203445	1999	United states
SRR5330445	Typhimurium	Livestock	Bovine	Screechowl Liver	PRJNA280335	1989	United states
SRR5057131	Typhimurium	Livestock	Bovine	Cow	PRJNA271293	2009	Argentina
SRR1686491	Typhimurium	Livestock	Bovine	Dairy cattle	PRJNA254816	2001	United states
SRR3027664	Typhimurium	Livestock	Bovine	Bovine caecum	PRJNA275961	2005	Ethiopia
SRR3088909	Typhimurium	Livestock	Bovine	bovine feces	PRJNA275961	2013	Ethiopia
SRR4427818	Typhimurium	Livestock	Bovine	Cow	PRJNA271293	2010	Argentina
SRR3407250	Typhimurium	Livestock	Swine	Feces	PRJNA275961	2008	United states
SRR1164547	Typhimurium	Wild Animal	Swine	Liver	PRJNA215333	2008	United states
SRR1266051	Typhimurium	Livestock	Swine	Pig colon	PRJNA183850	2009	United states
SRR1212306	Typhimurium	Livestock	Swine	Pig	PRJNA219491	2006	United states
SRR1623033	Typhimurium	Livestock	Swine	Porcine feces	PRJNA215333	2003	United states
SRR3490028	Typhimurium	Livestock	Swine	Porcine tissue	PRJNA215333	2012	United states
SRR1029572	Typhimurium	Livestock	Swine	Pork chop	PRJNA183847	2010	United states
SRR1363331	Typhimurium	Livestock	Swine	Pork chop	PRJNA183848	2004	United states
SRR3664668	Typhimurium	Livestock	Swine	Pork chop	PRJNA292661	2012	United states
SRR2532791	Typhimurium	Livestock	Swine	Pork chop	PRJNA183851	2006	United states
SRR3665011	Typhimurium	Livestock	Swine	Pork chop	PRJNA292661	2011	United states
SRR2407777	Typhimurium	Livestock	Swine	Pork chop	PRJNA292661	2014	United states
SRR2567029	Typhimurium	Livestock	Swine	Pork chop	PRJNA292661	2013	United states
SRR2053327	Typhimurium	Livestock	Swine	Feces	PRJNA275961	2013	Thailand
SRR4427816	Typhimurium	Livestock	Swine	Node sus scrofa	PRJNA271293	2006	Argentina
SRR1744009	Typhimurium	Livestock	Swine	Pig ears	PRJNA186035	2004	Chile
SRR5230879	Typhimurium	Livestock	Swine	Pig ears	PRJNA186035	2005	Canada
ERR170667	Typhimurium	Livestock	Swine	Porcine	PRJEB2189	2001	United kingdown
ERR164792	Typhimurium	Livestock	Swine	Porcine	PRJEB2215	2007	United kingdown
SRR3115203	Typhimurium	Livestock	Swine	Sus domesticus animal	PRJNA215333	2015	United states
SRR2962884	Anatum	Poultry	Avian	Animal chicken young chicken	PRJNA292666	2015	United States
SRR3476376	Anatum	Poultry	Avian	Animal chicken young chicken	PRJNA292666	2016	United States
SRR5229486	Anatum	Poultry	Avian	Animal chicken young chicken	PRJNA292666	2017	United States
SRR1631181	Anatum	Poultry	Avian	Chicken breast	PRJNA183847	2005	United States
SRR1023858	Anatum	Poultry	Avian	Chicken breast	PRJNA183847	2010	United States
SRR1946922	Anatum	Poultry	Avian	Chicken breast	PRJNA183850	2006	United States
SRR2918185	Anatum	Poultry	Avian	Chicken breast	PRJNA219491	2008	United States
SRR1840605	Anatum	Poultry	Avian	Chicken breast	PRJNA203445	2010	United States
SRR2016700	Anatum	Poultry	Avian	Ground turkey	PRJNA183850	2007	United States
SRR3188261	Anatum	Poultry	Avian	Ground turkey	PRJNA183850	2009	United States
SRR1257280	Anatum	Poultry	Avian	Ground turkey	PRJNA183850	2003	United States
SRR2566917	Anatum	Poultry	Avian	Ground turkey	PRJNA292661	2013	United States
SRR2566918	Anatum	Poultry	Avian	Ground turkey	PRJNA292661	2013	United States
SRR2407651	Anatum	Poultry	Avian	Ground turkey	PRJNA292661	2014	United States
SRR1212232	Anatum	Poultry	Avian	Turkey	PRJNA219491	2006	United States
SRR2993936	Anatum	Poultry	Avian	Ground turkey	PRJNA219491	2008	United States
SRR5201486	Anatum	Poultry	Avian	Comminuted chicken	PRJNA242847	2016	United States
SRR3219166	Anatum	Poultry	Avian	Chicken breast	PRJNA284276	2010	United States
SRR1177630	Anatum	Poultry	Avian	Chicken	PRJNA219491	2005	United States
SRR3665145	Anatum	Poultry	Avian	Chicken breast	PRJNA292661	2011	United States
SRR2954373	Anatum	Livestock	Bovine	Animal cattle beef cow	PRJNA242847	2015	United States
SRR2226821	Anatum	Livestock	Bovine	Animal cattle beef cow	PRJNA292666	2015	United States
SRR3331593	Anatum	Livestock	Bovine	Animal cattle beef cow	PRJNA292666	2016	United States
SRR3322976	Anatum	Livestock	Bovine	Animal cattle beef cow	PRJNA292666	2016	United States
SRR5271491	Anatum	Livestock	Bovine	Animal cattle beef cow	PRJNA292666	2017	United States
SRR5271453	Anatum	Livestock	Bovine	Animal cattle beef cow	PRJNA292666	2017	United States
SRR3000044	Anatum	Livestock	Bovine	Animal cattle beef cow	PRJNA292666	2015	United States
SRR2973728	Anatum	Livestock	Bovine	Animal cattle beef cow	PRJNA292666	2015	United States
SRR3295918	Anatum	Livestock	Bovine	Beef cattle	PRJNA292666	2014	United States
SRR3295887	Anatum	Livestock	Bovine	Beef cattle	PRJNA292666	2014	United States
SRR1411114	Anatum	Livestock	Bovine	Bovine feces	PRJNA186035	2007	United States
SRR1501255	Anatum	Livestock	Bovine	Bovine post anaerobic digestion	PRJNA186035	2007	United States
SRR1553879	Anatum	Livestock	Bovine	Bovine feces	PRJNA215333	2003	United States
SRR1562631	Anatum	Livestock	Bovine	Bovine tissue bos taurus	PRJNA215333	2005	United States
SRR1686501	Anatum	Livestock	Bovine	Cattle	PRJNA254816	2009	United States
SRR1177277	Anatum	Livestock	Bovine	Cow bos taurus	PRJNA219491	2006	United States
SRR1238782	Anatum	Livestock	Bovine	Fecal bos taurus	PRJNA219491	2008	United States
SRR4243054	Anatum	Livestock	Bovine	Bovine skin	PRJNA275961	2005	Ethiopia
SRR2015827	Anatum	Livestock	Bovine	Ground beef	PRJNA243636	2005	Colombia
SRR1812830	Anatum	Livestock	Bovine	Minced beef	PRJNA266622	2012	Turkey
SRR5000270	Anatum	Companion animal	Swine	Feces	PRJNA280335	2016	United states
SRR1636519	Anatum	Wild Animal	Swine	Feces	PRJNA183850	2014	United states
SRR1630802	Anatum	Wild Animal	Swine	Feces	PRJNA183850	2014	United states
SRR1528512	Anatum	Livestock	Swine	Pork Chop	PRJNA183847	2005	United states
SRR1561698	Anatum	Livestock	Swine	Porcine feces	PRJNA215333	2003	United states
SRR1425287	Anatum	Livestock	Swine	Porcine lung	PRJNA215333	2002	United states
SRR1593412	Anatum	Livestock	Swine	Porcine tissue	PRJNA215333	2003	United states
SRR1569756	Anatum	Livestock	Swine	Porcine tissue	PRJNA215333	2003	United states
SRR1282370	Anatum	Livestock	Swine	Porcine tissue	PRJNA215333	2003	United states
SRR1269420	Anatum	Livestock	Swine	Porcine tissue	PRJNA215333	2003	United states
SRR1774017	Anatum	Livestock	Swine	Pork chop	PRJNA183848	2005	United states
SRR1122639	Anatum	Livestock	Swine	Pork chop	PRJNA203445	2010	United states
SRR2407802	Anatum	Livestock	Swine	Pork chop	PRJNA292661	2014	United states
SRR2354475	Anatum	Livestock	Swine	Product swab pork	PRJNA242847	2015	United states
SRR2354420	Anatum	Livestock	Swine	Product swab pork	PRJNA242847	2015	United states
SRR3465346	Anatum	Livestock	Swine	Pork	PRJNA293224	2013	Thailand
SRR3465403	Anatum	Livestock	Swine	Pork	PRJNA293224	2014	Thailand
SRR1118706	Anatum	Livestock	Swine	Raw pork	PRJNA203445	2000	China
SRR1973845	Anatum	Livestock	Swine	Sausages	PRJNA243636	2005	Colombia
SRR2971411	Anatum	Companion Animal	Swine	Sus scrofa	PRJNA280335	2015	United states
