# Supplementary material for: Genetic and metabolic signatures of Salmonella enterica subsp. enterica associated with animal sources at the pangenomic scale
Source: BMC Genomics. 2019 Nov 6;20:814. doi: 10.1186/s12864-019-6188-x (PMC6836353; doi:10.1186/s12864-019-6188-x)
Supplement: Supplementary file 8 — Additional file 8. Microbial GWAS results aiming to associate accessory genes and coregenome variants of Salmonella enterica subsp. enterica serovars (n = 440) with animal sources (i.e. avian bovine, swine and fish). The microbial GWAS was performed with the workflow ‘microbial-GWAS’ based on Linear Mixed Model (LMM) for population structure correction and Wald tests for association. The genome dataset includes both genomes assigned to potential mono- and multi-animal sources based on a curated and synthesized version of Enterobase. The associated mutations (i.e. Wald tests) refer to polygenicity with regard to Quantile-Quantile﻿ (QQ) plots from microbial GWAS (i.e. p < 1 × 10− 2) and present high (i.e. > 5%) and low (i.e. < 5‰) frequencies of presence or absence (i.e. genes and alternative variants) in the studied and compared genomes, respectively. [file 12864_2019_6188_MOESM8_ESM.xlsx]

## Sheet: GWAS
Studied animal source	GWAS pattern	Mutation	p-value (Wald test)	Gene name, Roary group or varian position	Variant position	Associated STM identifier	Associated NP identifier	Annotation (Prokka or SNPEff)	UniprotKB (Prokka)	Effective in studied animal source	Effective in compared animal sources	Pesence in studied animal source	Presence in compared animal sources	Frequency in studied animal source	Frequency in compared animal sources
Avian	pattern11456	Gene	0.00358873	group9010	N/A	N/A	N/A	"hypothetical protein"	N/A	120	320	9	0	7.5	0
Avian	pattern11091	Gene	1.25086e-08	zntR2	N/A	N/A	N/A	"HTH-type transcriptional regulator ZntR"	P0ACS5	120	320	11	0	9.16667	0
Avian	pattern11091	Gene	1.25086e-08	cph22	N/A	N/A	N/A	"Phytochrome-like protein cph2"	Q55434	120	320	11	0	9.16667	0
Avian	pattern11091	Gene	1.25086e-08	merP2	N/A	N/A	N/A	"Mercuric transport protein periplasmic component"	P13113	120	320	11	0	9.16667	0
Avian	pattern11091	Gene	1.25086e-08	merP1	N/A	N/A	N/A	"Mercuric transport protein periplasmic component"	P13113	120	320	11	0	9.16667	0
Avian	pattern11091	Gene	1.25086e-08	group11633	N/A	N/A	N/A	"hypothetical protein"	N/A	120	320	11	0	9.16667	0
Avian	pattern11313	Gene	1.71001e-05	recD2	N/A	N/A	N/A	"ATP-dependent RecD-like DNA helicase"	Q9RT63	120	320	11	0	9.16667	0
Avian	pattern7997	Gene	0.00468216	dcuA	N/A	N/A	N/A	"Anaerobic C4-dicarboxylate transporter DcuA"	P0ABN5	120	320	11	0	9.16667	0
Avian	pattern10082	Gene	0.00588907	group6162	N/A	N/A	N/A	"hypothetical protein"	N/A	120	320	14	0	11.6667	0
Avian	pattern10010	Gene	0.00367893	group6191	N/A	N/A	N/A	"hypothetical protein"	N/A	120	320	17	0	14.1667	0
Avian	pattern9283	Gene	9.91532e-05	group6025	N/A	N/A	N/A	"hypothetical protein"	N/A	120	320	20	0	16.6667	0
Avian	pattern9494	Gene	0.00663678	group6024	N/A	N/A	N/A	"hypothetical protein"	N/A	120	320	20	0	16.6667	0
Avian	pattern10900	Gene	0.00878406	group6004	N/A	N/A	N/A	"hypothetical protein"	N/A	120	320	20	0	16.6667	0
Avian	pattern8872	Gene	0.000571791	group6029	N/A	N/A	N/A	"hypothetical protein"	N/A	120	320	21	1	17.5	0.3125
Avian	pattern2322	SNP	8.86935e-07	sinH	2650403	STM2517	NP_461452.1	A|synonymous_variant|LOW|sinH|STM2517|transcript|NP_461452.1|Coding|1/1|c.399C>T|p.Pro133Pro|399/2193|399/2193|133/730|	N/A	120	320	10	0	8.33333	0
Avian	pattern2322	SNP	8.86935e-07	ilvY	4116598	STM3908	NP_462799.1	T|missense_variant|MODERATE|ilvY|STM3908|transcript|NP_462799.1|Coding|1/1|c.616G>A|p.Glu206Lys|616/888|616/888|206/295|	N/A	120	320	10	0	8.33333	0
Avian	pattern2322	SNP	8.86935e-07	ilvC	4117833	STM3909	NP_462800.1	T|missense_variant|MODERATE|ilvC|STM3909|transcript|NP_462800.1|Coding|1/1|c.457C>T|p.Ala153Ser|457/1476|457/1476|153/491|	N/A	120	320	10	0	8.33333	0
Avian	pattern2322	SNP	8.86935e-07	N/A	4217302	STM4007-STM4009	ND	T|intergenic_region|MODIFIER|glnA-typA|STM4007-STM4009|intergenic_region|STM4007-STM4009|	N/A	120	320	10	0	8.33333	0
Bovine	pattern11244	Gene	5.27833e-05	group13375	N/A	N/A	N/A	"hypothetical protein"	N/A	120	320	10	0	8.33333	0
Bovine	pattern11244	Gene	5.27833e-05	group13378	N/A	N/A	N/A	"hypothetical protein"	N/A	120	320	10	0	8.33333	0
Bovine	pattern11074	Gene	8.66189e-05	RepE	N/A	N/A	N/A	"Replication initiation protein"	P03856	120	320	13	0	10.8333	0
Bovine	pattern9190	Gene	3.22056e-09	group9518	N/A	N/A	N/A	"hypothetical protein"	N/A	120	320	17	0	14.1667	0
Bovine	pattern9901	Gene	0.00284206	group9523	N/A	N/A	N/A	"hypothetical protein"	N/A	120	320	17	0	14.1667	0
Bovine	pattern8714	Gene	6.61171e-09	group6597	N/A	N/A	N/A	"hypothetical protein"	N/A	120	320	20	0	16.6667	0
Bovine	pattern8856	Gene	1.39789e-08	group6599	N/A	N/A	N/A	"hypothetical protein"	N/A	120	320	20	0	16.6667	0
Bovine	pattern8702	Gene	6.56447e-08	group6594	N/A	N/A	N/A	"hypothetical protein"	N/A	120	320	20	0	16.6667	0
Bovine	pattern9947	Gene	9.25417e-06	group9681	N/A	N/A	N/A	"hypothetical protein"	N/A	120	320	20	0	16.6667	0
Bovine	pattern10260	Gene	3.26989e-06	group3328	N/A	N/A	N/A	"hypothetical protein"	N/A	120	320	20	1	16.6667	0.3125
Bovine	pattern9901	Gene	0.00284206	hicB	N/A	N/A	N/A	"Antitoxin HicB"	P67697	120	320	25	0	20.8333	0
Bovine	pattern9998	Gene	0.00373381	eptC	N/A	N/A	N/A	"Phosphoethanolamine transferase EptC"	P0CB40	120	320	25	0	20.8333	0
Bovine	pattern54	SNP	0.00168244	N/A	294951	STM0254-STM0255	ND	A|intergenic_region|MODIFIER|aspU-dkgB|STM0254-STM0255|intergenic_region|STM0254-STM0255|	N/A	120	320	22	0	18.3333	0
Bovine	pattern2148	SNP	6.55737e-06	arnD	2408955	STM2300	NP_461242.1	C|synonymous_variant|LOW|STM2300|STM2300|transcript|NP_461242.1|Coding|1/1|c.884A>C|p.Ala295Ala|884/900|884/900|295/299|	N/A	120	320	40	0	33.3333	0
Bovine	pattern2148	SNP	6.55737e-06	srmB	2783562	STM2643	NP_461578.1	C|missense_variant|MODERATE|srmB|STM2643|transcript|NP_461578.1|Coding|1/1|c.660T>C|p.Lys220Asn|660/1335|660/1335|220/444|	N/A	120	320	40	0	33.3333	0
Bovine	pattern2148	SNP	6.55737e-06	aspA	4572050	STM4326	NP_463190.1	A|missense_variant|MODERATE|aspA|STM4326|transcript|NP_463190.1|Coding|1/1|c.332C>T|p.Asn111Ile|332/1437|332/1437|111/478|	N/A	120	320	40	0	33.3333	0
Swine	pattern9592	Gene	1.06825e-05	group7698	N/A	N/A	N/A	"hypothetical protein"	N/A	120	320	19	0	15.8333	0
Swine	pattern9326	Gene	0.0006582	group7705	N/A	N/A	N/A	"hypothetical protein"	N/A	120	320	19	0	15.8333	0
Swine	pattern9818	Gene	0.00107567	group7696	N/A	N/A	N/A	"hypothetical protein"	N/A	120	320	19	0	15.8333	0
Swine	pattern9504	Gene	0.00138586	group7702	N/A	N/A	N/A	"hypothetical protein"	N/A	120	320	19	0	15.8333	0
Swine	pattern9225	Gene	0.000334551	group7699	N/A	N/A	N/A	"hypothetical protein"	N/A	120	320	20	0	16.6667	0
Swine	pattern6283	Indel	0.00335481	N/A	4816900	STM4562-yjjU	ND	G|intergenic_region|MODIFIER|STM4562-yjjU|STM4562-STM4563|intergenic_region|STM4562-STM4563|	N/A	120	320	22	0	18.3333	0
Swine	pattern5111	SNP	4.88131e-07	pepE	4414198	STM4190	NP_463055.1	A|missense_variant|MODERATE|pepE|STM4190|transcript|NP_463055.1|Coding|1/1|c.488G>T|p.Pro163Leu|488/690|488/690|163/229|	N/A	120	320	8	1	6.66667	0.3125
Swine	pattern2827	SNP	1.69628e-11	iroN	2924248	STM2777	NP_461704.2	G|missense_variant|MODERATE|iroN|STM2777|transcript|NP_461704.2|Coding|1/1|c.1516G>C|p.Gly506Arg|1516/2175|1516/2175|506/724|	N/A	120	320	11	1	9.16667	0.3125
Swine	pattern2827	SNP	1.69628e-11	priA	4304871	STM4095	NP_462976.1	G|missense_variant|MODERATE|priA|STM4095|transcript|NP_462976.1|Coding|1/1|c.689T>C|p.Lys230Thr|689/2199|689/2199|230/732|	N/A	120	320	11	1	9.16667	0.3125
Swine	pattern316	SNP	6.92369e-05	ybeK or rihA	725582	STM0661	NP_459653.1	C|synonymous_variant|LOW|rihA|STM0661|transcript|NP_459653.1|Coding|1/1|c.912A>G|p.Ala304Ala|912/936|912/936|304/311|	N/A	120	320	41	0	34.1667	0
Swine	pattern4660	SNP	2.31985e-15	ilvY	4116897	STM3908	NP_462799.1	T|missense_variant|MODERATE|ilvY|STM3908|transcript|NP_462799.1|Coding|1/1|c.317C>A|p.Leu106Gln|317/888|317/888|106/295|	N/A	120	320	60	0	50	0
Fish	pattern10968	Gene	0.0049171	group920	N/A	N/A	N/A	"hypothetical protein"	N/A	80	360	13	0	16.25	0
Fish	pattern10815	Gene	0.00242591	group1349	N/A	N/A	N/A	"hypothetical protein"	N/A	80	360	14	0	17.5	0
Fish	pattern10744	Gene	0.00293381	group14177	N/A	N/A	N/A	"hypothetical protein"	N/A	80	360	15	0	18.75	0
Fish	pattern7626	Gene	0.00377584	group8799	N/A	N/A	N/A	"hypothetical protein"	N/A	80	360	18	0	22.5	0
Fish	pattern8053	Gene	2.29601e-08	dapH	N/A	N/A	N/A	"2,3,4,5-tetrahydropyridine-2,6-dicarboxylate N-acetyltransferase"	Q7A2S0	80	360	19	0	23.75	0
Fish	pattern10418	Gene	0.00337527	cgkA	N/A	N/A	N/A	"Kappa-carrageenase"	P43478	80	360	19	0	23.75	0
Fish	pattern10418	Gene	0.00337527	group9732	N/A	N/A	N/A	"hypothetical protein"	N/A	80	360	19	0	23.75	0
