# Supplementary material for: Genetic and metabolic signatures of Salmonella enterica subsp. enterica associated with animal sources at the pangenomic scale
Source: BMC Genomics. 2019 Nov 6;20:814. doi: 10.1186/s12864-019-6188-x (PMC6836353; doi:10.1186/s12864-019-6188-x)
Supplement: Supplementary file 9 — Additional file 9. GO-terms enriched by GOEA applied on accessory genes and coregenome variants of Salmonella enterica subsp. enterica serovars (n = 440) associated with animal sources (i.e. avian bovine, swine and fish). The GOEA was performed with the workflow ‘fastGSEA’ based on the parent-child approach integrating hypergeometric tests and Bonferroni corrections. The GOEA input sample is a list of corresponding RefSeq identifiers of accessory genes (i.e. RefSeq from Roary) and coregenome variants (i.e. NP from SNPeff 4.1 g) associated by microbial GWAS. The input universe is a list of RefSeq identifiers of all accessory genes (i.e. RefSeq from Roary) and all core genes (i.e. NP from SNPeff 4.1 g). BP, MF and CC stand for Biological Process, Molecular Function and Cellular Component, respectively. [file 12864_2019_6188_MOESM9_ESM.xlsx]

## Sheet: GOEA
GO:ID	GO term	Number of hits	Expected number of hits	Go level	P-value	Corrected p-value	Aspect
GO:0007602	phototransduction	1	0.0058516	6	1e-10	1e-07	BP
GO:0009581	detection of external stimulus	2	0.0117032	4	1e-10	1e-07	BP
GO:0009582	detection of abiotic stimulus	2	0.0117032	4	1e-10	1e-07	BP
GO:0009583	detection of light stimulus	2	0.0117032	6	1e-10	1e-07	BP
GO:0009639	response to red or far red light	1	0.0058516	6	1e-10	1e-07	BP
GO:0010017	red or far-red light signaling pathway	1	0.0058516	6	1e-10	1e-07	BP
GO:0071489	cellular response to red or far red light	1	0.0058516	7	1e-10	1e-07	BP
GO:0009585	red, far-red light phototransduction	1	0.0058516	7	1e-10	1e-07	BP
GO:0009584	detection of visible light	1	0.0058516	7	1e-10	1e-07	BP
GO:0047200	tetrahydrodipicolinate N-acetyltransferase activity	1	0.00546799	8	1e-10	1e-07	MF
GO:0008797	aspartate ammonia-lyase activity	1	0.00546799	6	1e-10	1e-07	MF
GO:0009881	photoreceptor activity	2	0.010936	4	1e-10	1e-07	MF
GO:0009883	red or far-red light photoreceptor activity	1	0.00546799	5	1e-10	1e-07	MF
GO:0043139	5'-3' DNA helicase activity	1	0.00546799	10	1e-10	1e-07	MF
GO:0043141	ATP-dependent 5'-3' DNA helicase activity	1	0.00546799	11	1e-10	1e-07	MF
GO:0033918	kappa-carrageenase activity	1	0.00546799	6	1e-10	1e-07	MF
GO:0004386	helicase activity	8	0.486651	8	1.76291e-09	4.40021e-06	MF
GO:0008026	ATP-dependent helicase activity	5	0.224188	10	9.93567e-08	0.000247994	MF
GO:0070035	purine NTP-dependent helicase activity	5	0.224188	9	9.93567e-08	0.000247994	MF
GO:0008094	DNA-dependent ATPase activity	5	0.284336	10	4.27531e-07	0.00106712	MF
GO:0004003	ATP-dependent DNA helicase activity	4	0.158572	10	5.1123e-07	0.00127603	MF
GO:0003678	DNA helicase activity	4	0.21872	9	2.69561e-06	0.00672825	MF
GO:0016798	hydrolase activity, acting on glycosyl bonds	7	0.853007	4	2.7096e-06	0.00676316	MF
GO:0051606	detection of stimulus	2	0.0351096	3	3.94562e-06	0.0129022	BP
GO:0015740	C4-dicarboxylate transport	3	0.128735	10	7.84803e-06	0.0256631	BP
GO:0032392	DNA geometric change	3	0.140438	7	1.12945e-05	0.0369331	BP
GO:0032508	DNA duplex unwinding	3	0.140438	8	1.12945e-05	0.0369331	BP
GO:0016787	hydrolase activity	29	12.8552	3	2.20983e-05	0.0551573	MF
GO:0006835	dicarboxylic acid transport	3	0.157993	9	1.83953e-05	0.0601525	BP
GO:0004455	ketol-acid reductoisomerase activity	1	0.010936	6	2.98435e-05	0.0744893	MF
GO:0045437	uridine nucleosidase activity	1	0.010936	7	2.98435e-05	0.0744893	MF
GO:0005469	succinate:fumarate antiporter activity	1	0.010936	10	2.98435e-05	0.0744893	MF
GO:0005310	dicarboxylic acid transmembrane transporter activity	2	0.0656159	7	3.4477e-05	0.0860546	MF
GO:0015556	C4-dicarboxylate transmembrane transporter activity	2	0.0656159	8	3.4477e-05	0.0860546	MF
GO:1990077	primosome complex	1	0.0251347	4	0.000278195	0.0915262	CC
GO:0036107	4-amino-4-deoxy-alpha-L-arabinopyranosyl undecaprenyl phosphate metabolic process	1	0.0117032	7	3.42143e-05	0.111881	BP
GO:0036108	4-amino-4-deoxy-alpha-L-arabinopyranosyl undecaprenyl phosphate biosynthetic process	1	0.0117032	8	3.42143e-05	0.111881	BP
GO:0018298	protein-chromophore linkage	1	0.0117032	8	3.42143e-05	0.111881	BP
GO:0006260	DNA replication	6	0.906998	7	4.05312e-05	0.132537	BP
GO:0016799	hydrolase activity, hydrolyzing N-glycosyl compounds	3	0.229656	5	8.3914e-05	0.209449	MF
GO:0050263	ribosylpyrimidine nucleosidase activity	1	0.016404	6	8.92052e-05	0.222656	MF
GO:0015097	mercury ion transmembrane transporter activity	1	0.016404	10	8.92052e-05	0.222656	MF
GO:0006261	DNA-dependent DNA replication	4	0.421315	8	6.88332e-05	0.225085	BP
GO:0015694	mercury ion transport	1	0.0175548	9	0.000102243	0.334335	BP
GO:0046689	response to mercury ion	2	0.0936256	6	0.000105745	0.345785	BP
GO:0071103	DNA conformation change	3	0.245767	6	0.000109416	0.357791	BP
GO:0009416	response to light stimulus	2	0.0994772	5	0.000127844	0.41805	BP
GO:0015141	succinate transmembrane transporter activity	1	0.021872	9	0.000177763	0.443696	MF
GO:0015138	fumarate transmembrane transporter activity	1	0.021872	9	0.000177763	0.443696	MF
GO:0005657	replication fork	1	0.0552964	5	0.00140016	0.460654	CC
GO:0030894	replisome	1	0.0552964	4	0.00140016	0.460654	CC
GO:0042623	ATPase activity, coupled	6	1.15921	9	0.000185303	0.462516	MF
GO:0006270	DNA replication initiation	2	0.105329	7	0.000152744	0.499473	BP
GO:0017111	nucleoside-triphosphatase activity	9	2.4606	7	0.000220465	0.550281	MF
GO:0009082	branched-chain amino acid biosynthetic process	3	0.275025	6	0.00017036	0.557077	BP
GO:0016053	organic acid biosynthetic process	11	3.35882	5	0.000183453	0.59989	BP
GO:0044427	chromosomal part	1	0.0653503	4	0.00195703	0.643864	CC
GO:0071478	cellular response to radiation	1	0.0234064	5	0.00020369	0.666068	BP
GO:0071482	cellular response to light stimulus	1	0.0234064	6	0.00020369	0.666068	BP
GO:0015741	fumarate transport	1	0.0234064	11	0.00020369	0.666068	BP
GO:1903509	liposaccharide metabolic process	5	0.830927	5	0.000206518	0.675315	BP
GO:0009081	branched-chain amino acid metabolic process	3	0.304283	5	0.00025265	0.826165	BP
GO:0051276	chromosome organization	3	0.310135	5	0.000272011	0.889476	BP
GO:0046451	diaminopimelate metabolic process	2	0.134587	8	0.000324348	1	BP
GO:0071422	succinate transmembrane transport	1	0.029258	12	0.000338163	1	BP
GO:0045340	mercury ion binding	1	0.032808	7	0.000441189	1	MF
GO:0008514	organic anion transmembrane transporter activity	2	0.153104	7	0.000481039	1	MF
GO:0006268	DNA unwinding involved in DNA replication	1	0.0351096	9	0.000505272	1	BP
GO:0015744	succinate transport	1	0.0351096	11	0.000505272	1	BP
GO:0050787	detoxification of mercury ion	1	0.0351096	4	0.000505272	1	BP
GO:0016462	pyrophosphatase activity	9	2.77774	6	0.000567507	1	MF
GO:0004004	ATP-dependent RNA helicase activity	1	0.038276	10	0.000615425	1	MF
GO:0008477	purine nucleosidase activity	1	0.038276	6	0.000615425	1	MF
GO:0008652	cellular amino acid biosynthetic process	7	1.85496	8	0.000637777	1	BP
GO:0016818	hydrolase activity, acting on acid anhydrides, in phosphorus-containing anhydrides	9	2.83242	5	0.000658527	1	MF
GO:0016817	hydrolase activity, acting on acid anhydrides	9	2.84882	4	0.000688069	1	MF
GO:0044409	entry into host	1	0.0409612	6	0.000704631	1	BP
GO:0030260	entry into host cell	1	0.0409612	7	0.000704631	1	BP
GO:0051806	entry into cell of other organism involved in symbiotic interaction	1	0.0409612	6	0.000704631	1	BP
GO:0051828	entry into other organism involved in symbiotic interaction	1	0.0409612	5	0.000704631	1	BP
GO:0006531	aspartate metabolic process	1	0.0409612	8	0.000704631	1	BP
GO:0009085	lysine biosynthetic process	2	0.175548	9	0.000721222	1	BP
GO:0019877	diaminopimelate biosynthetic process	1	0.0468128	9	0.000935857	1	BP
GO:0044283	small molecule biosynthetic process	11	4.04931	5	0.000949883	1	BP
GO:0009247	glycolipid biosynthetic process	2	0.198954	8	0.00104466	1	BP
GO:0046467	membrane lipid biosynthetic process	2	0.198954	7	0.00104466	1	BP
GO:0043138	3'-5' DNA helicase activity	1	0.0492119	10	0.00104738	1	MF
GO:0043140	ATP-dependent 3'-5' DNA helicase activity	1	0.0492119	11	0.00104738	1	MF
GO:0008186	RNA-dependent ATPase activity	1	0.0492119	10	0.00104738	1	MF
GO:0006269	DNA replication, synthesis of RNA primer	1	0.0526644	7	0.00119857	1	BP
GO:0006643	membrane lipid metabolic process	2	0.210658	6	0.00123568	1	BP
GO:0006664	glycolipid metabolic process	2	0.210658	7	0.00123568	1	BP
GO:0046394	carboxylic acid biosynthetic process	8	2.563	6	0.00127518	1	BP
GO:0003724	RNA helicase activity	1	0.0546799	9	0.00130449	1	MF
GO:0006553	lysine metabolic process	2	0.216509	8	0.00133888	1	BP
GO:0006152	purine nucleoside catabolic process	1	0.058516	9	0.0014924	1	BP
GO:0006302	double-strand break repair	1	0.058516	8	0.0014924	1	BP
GO:0044249	cellular biosynthetic process	28	15.8169	4	0.00168079	1	BP
GO:0061687	detoxification of inorganic compound	1	0.0643676	3	0.00181697	1	BP
GO:0016805	dipeptidase activity	1	0.0656159	7	0.00189943	1	MF
GO:1901576	organic substance biosynthetic process	28	15.9749	4	0.00193879	1	BP
GO:0000987	core promoter proximal region sequence-specific DNA binding	1	0.0765519	9	0.00260002	1	MF
GO:0001159	core promoter proximal region DNA binding	1	0.0765519	8	0.00260002	1	MF
GO:0000986	bacterial-type RNA polymerase core promoter proximal region sequence-specific DNA binding	1	0.0765519	10	0.00260002	1	MF
GO:0006259	DNA metabolic process	9	3.44659	6	0.00283779	1	BP
GO:0046942	carboxylic acid transport	3	0.58516	8	0.00293288	1	BP
GO:0006276	plasmid maintenance	1	0.0819224	4	0.00297143	1	BP
GO:0009103	lipopolysaccharide biosynthetic process	3	0.602715	6	0.00326171	1	BP
GO:0006996	organelle organization	4	0.983069	4	0.00326265	1	BP
GO:0009066	aspartate family amino acid metabolic process	3	0.608566	6	0.00337667	1	BP
GO:0008484	sulfuric ester hydrolase activity	1	0.0874879	5	0.00340387	1	MF
GO:0009089	lysine biosynthetic process via diaminopimelate	1	0.087774	10	0.0034153	1	BP
GO:0044711	single-organism biosynthetic process	16	7.98158	4	0.00342387	1	BP
GO:1990267	response to transition metal nanoparticle	2	0.304283	4	0.00356841	1	BP
GO:0009058	biosynthetic process	28	16.7005	3	0.00360644	1	BP
GO:0008653	lipopolysaccharide metabolic process	3	0.62027	6	0.00361478	1	BP
GO:0016887	ATPase activity	6	1.94114	8	0.00367257	1	MF
GO:0009099	valine biosynthetic process	1	0.0936256	9	0.00388809	1	BP
GO:0009312	oligosaccharide biosynthetic process	2	0.315986	7	0.00397054	1	BP
GO:0015711	organic anion transport	3	0.643676	7	0.00412465	1	BP
GO:0038023	signaling receptor activity	2	0.322612	3	0.00421132	1	MF
GO:0016841	ammonia-lyase activity	1	0.0984239	5	0.00430868	1	MF
GO:0006721	terpenoid metabolic process	1	0.0994772	7	0.00438946	1	BP
GO:0016114	terpenoid biosynthetic process	1	0.0994772	8	0.00438946	1	BP
GO:0004872	receptor activity	2	0.333548	3	0.00462489	1	MF
GO:0072523	purine-containing compound catabolic process	1	0.105329	6	0.00491905	1	BP
GO:0051701	interaction with host	1	0.105329	4	0.00491905	1	BP
GO:0016407	acetyltransferase activity	2	0.344484	6	0.00506219	1	MF
GO:0060089	molecular transducer activity	2	0.344484	2	0.00506219	1	MF
GO:0005694	chromosome	1	0.108079	5	0.00528817	1	CC
GO:0015949	nucleobase-containing small molecule interconversion	1	0.11118	7	0.00547652	1	BP
GO:0009164	nucleoside catabolic process	1	0.11118	8	0.00547652	1	BP
GO:0046401	lipopolysaccharide core region metabolic process	1	0.11118	7	0.00547652	1	BP
GO:0009244	lipopolysaccharide core region biosynthetic process	1	0.11118	8	0.00547652	1	BP
GO:0003887	DNA-directed DNA polymerase activity	1	0.114828	7	0.00585016	1	MF
GO:0006549	isoleucine metabolic process	1	0.117032	6	0.00606151	1	BP
GO:0009097	isoleucine biosynthetic process	1	0.117032	7	0.00606151	1	BP
GO:1901658	glycosyl compound catabolic process	1	0.117032	5	0.00606151	1	BP
GO:0043648	dicarboxylic acid metabolic process	3	0.719747	7	0.00611202	1	BP
GO:0009067	aspartate family amino acid biosynthetic process	2	0.374502	7	0.00638774	1	BP
GO:0034061	DNA polymerase activity	1	0.120296	6	0.006412	1	MF
GO:0071214	cellular response to abiotic stimulus	1	0.122884	4	0.0066737	1	BP
GO:0034645	cellular macromolecule biosynthetic process	15	7.87625	6	0.00683024	1	BP
GO:0010038	response to metal ion	2	0.386206	5	0.00695554	1	BP
GO:0000984	bacterial-type RNA polymerase regulatory region sequence-specific DNA binding	1	0.125764	9	0.0069974	1	MF
GO:0001216	bacterial-type RNA polymerase transcriptional activator activity, sequence-specific DNA binding	1	0.125764	5	0.0069974	1	MF
GO:0008610	lipid biosynthetic process	5	1.67356	5	0.00719925	1	BP
GO:0004553	hydrolase activity, hydrolyzing O-glycosyl compounds	2	0.393695	5	0.00733283	1	MF
GO:0009314	response to radiation	2	0.397909	4	0.00755236	1	BP
GO:0001017	bacterial-type RNA polymerase regulatory region DNA binding	1	0.131232	8	0.00760606	1	MF
GO:0009059	macromolecule biosynthetic process	15	8.08691	5	0.00863932	1	BP
GO:0006573	valine metabolic process	1	0.140438	8	0.00867006	1	BP
GO:0009245	lipid A biosynthetic process	1	0.140438	8	0.00867006	1	BP
GO:0008509	anion transmembrane transporter activity	2	0.421036	6	0.00881551	1	MF
GO:0008080	N-acetyltransferase activity	1	0.142168	7	0.00889214	1	MF
GO:0016840	carbon-nitrogen lyase activity	1	0.147636	4	0.00956901	1	MF
GO:0046493	lipid A metabolic process	1	0.152142	7	0.0101308	1	BP
GO:0006629	lipid metabolic process	7	2.95506	4	0.010628	1	BP
GO:0000027	ribosomal large subunit assembly	1	0.163845	8	0.0116924	1	BP
GO:1901271	lipooligosaccharide biosynthetic process	1	0.163845	8	0.0116924	1	BP
GO:0004871	signal transducer activity	2	0.470247	2	0.0118973	1	MF
GO:0032993	protein-DNA complex	1	0.165889	3	0.0120988	1	CC
GO:0009311	oligosaccharide metabolic process	2	0.473979	6	0.0121594	1	BP
GO:0072509	divalent inorganic cation transmembrane transporter activity	1	0.169508	8	0.0124959	1	MF
GO:0042273	ribosomal large subunit biogenesis	1	0.169696	5	0.0125102	1	BP
GO:0071897	DNA biosynthetic process	1	0.175548	7	0.0133523	1	BP
GO:1901269	lipooligosaccharide metabolic process	1	0.175548	7	0.0133523	1	BP
GO:0006520	cellular amino acid metabolic process	8	3.71577	7	0.0136352	1	BP
GO:0016410	N-acyltransferase activity	1	0.180444	6	0.0140874	1	MF
GO:0005342	organic acid transmembrane transporter activity	2	0.519459	5	0.0155238	1	MF
GO:0046943	carboxylic acid transmembrane transporter activity	2	0.519459	6	0.0155238	1	MF
GO:0006082	organic acid metabolic process	13	7.24428	4	0.0160828	1	BP
GO:0008654	phospholipid biosynthetic process	2	0.526644	7	0.0161101	1	BP
GO:0016051	carbohydrate biosynthetic process	4	1.45705	5	0.0162376	1	BP
GO:0033692	cellular polysaccharide biosynthetic process	3	0.983069	7	0.0175719	1	BP
GO:0006099	tricarboxylic acid cycle	1	0.204806	5	0.0179157	1	BP
GO:0006206	pyrimidine nucleobase metabolic process	1	0.204806	8	0.0179157	1	BP
GO:0016810	hydrolase activity, acting on carbon-nitrogen (but not peptide) bonds	2	0.568671	4	0.0197055	1	MF
GO:0034637	cellular carbohydrate biosynthetic process	3	1.02988	6	0.0204487	1	BP
GO:0043650	dicarboxylic acid biosynthetic process	1	0.222361	8	0.0209253	1	BP
GO:0006820	anion transport	3	1.04744	6	0.0215975	1	BP
GO:0010035	response to inorganic substance	2	0.591012	4	0.0218053	1	BP
GO:0016811	hydrolase activity, acting on carbon-nitrogen (but not peptide) bonds, in linear amides	1	0.229656	5	0.0222436	1	MF
GO:0003677	DNA binding	8	4.06819	5	0.0226507	1	MF
GO:0098656	anion transmembrane transport	1	0.239916	7	0.024129	1	BP
GO:0006644	phospholipid metabolic process	2	0.626121	6	0.0253163	1	BP
GO:0044255	cellular lipid metabolic process	5	2.22361	5	0.0255332	1	BP
GO:0000271	polysaccharide biosynthetic process	3	1.10595	6	0.0257083	1	BP
GO:0044264	cellular polysaccharide metabolic process	3	1.10595	6	0.0257083	1	BP
GO:0008299	isoprenoid biosynthetic process	1	0.251619	7	0.0263688	1	BP
GO:0006720	isoprenoid metabolic process	1	0.263322	6	0.0286891	1	BP
GO:0072511	divalent inorganic cation transport	1	0.275025	7	0.0310878	1	BP
GO:0098754	detoxification	1	0.286728	2	0.0335628	1	BP
GO:1901607	alpha-amino acid biosynthetic process	3	1.21128	6	0.034218	1	BP
GO:0001130	bacterial-type RNA polymerase transcription factor activity, sequence-specific DNA binding	1	0.295272	4	0.0354221	1	MF
GO:0000976	transcription regulatory region sequence-specific DNA binding	1	0.311676	8	0.0390878	1	MF
GO:0015297	antiporter activity	1	0.317144	6	0.0403405	1	MF
GO:0042597	periplasmic space	2	0.759069	3	0.0409686	1	CC
GO:0042255	ribosome assembly	1	0.321838	8	0.0414246	1	BP
GO:0003700	transcription factor activity, sequence-specific DNA binding	3	1.29045	3	0.0414839	1	MF
GO:0022618	ribonucleoprotein complex assembly	1	0.32769	7	0.0427959	1	BP
GO:0001071	nucleic acid binding transcription factor activity	3	1.31232	2	0.0436563	1	MF
GO:0044446	intracellular organelle part	1	0.331778	3	0.0438288	1	CC
GO:1901137	carbohydrate derivative biosynthetic process	5	2.53959	5	0.0440468	1	BP
GO:0044238	primary metabolic process	37	28.3217	3	0.0448694	1	BP
GO:0005976	polysaccharide metabolic process	3	1.32831	5	0.0453749	1	BP
GO:1990837	sequence-specific double-stranded DNA binding	1	0.339016	7	0.0454994	1	MF
GO:0071826	ribonucleoprotein complex subunit organization	1	0.339393	5	0.0455886	1	BP
GO:0046915	transition metal ion transmembrane transporter activity	1	0.349952	9	0.0481651	1	MF
GO:0044403	symbiosis, encompassing mutualism through parasitism	1	0.351096	4	0.0484465	1	BP
GO:0044419	interspecies interaction between organisms	1	0.351096	3	0.0484465	1	BP
GO:0016747	transferase activity, transferring acyl groups other than amino-acyl groups	2	0.820199	5	0.0497572	1	MF
GO:0016746	transferase activity, transferring acyl groups	3	1.37793	4	0.0505501	1	MF
GO:0009112	nucleobase metabolic process	1	0.362799	7	0.0513676	1	BP
GO:0000975	regulatory region DNA binding	1	0.366356	6	0.052267	1	MF
GO:0001067	regulatory region nucleic acid binding	1	0.366356	5	0.052267	1	MF
GO:0044212	transcription regulatory region DNA binding	1	0.366356	7	0.052267	1	MF
GO:0043565	sequence-specific DNA binding	2	0.842071	6	0.0530363	1	MF
GO:0009636	response to toxic substance	1	0.392057	4	0.0589351	1	BP
GO:1901136	carbohydrate derivative catabolic process	1	0.397909	5	0.0604921	1	BP
GO:1902680	positive regulation of RNA biosynthetic process	1	0.40376	8	0.0620632	1	BP
GO:1903508	positive regulation of nucleic acid-templated transcription	1	0.40376	9	0.0620632	1	BP
GO:0045893	positive regulation of transcription, DNA-templated	1	0.40376	8	0.0620632	1	BP
GO:0009605	response to external stimulus	2	0.901146	3	0.0624485	1	BP
GO:0009060	aerobic respiration	1	0.415464	7	0.0652464	1	BP
GO:0051254	positive regulation of RNA metabolic process	1	0.415464	7	0.0652464	1	BP
GO:0008270	zinc ion binding	2	0.924091	7	0.0662233	1	MF
GO:0044422	organelle part	1	0.41975	2	0.0664358	1	CC
GO:0017171	serine hydrolase activity	1	0.421036	4	0.0667755	1	MF
GO:0008236	serine-type peptidase activity	1	0.421036	5	0.0667755	1	MF
GO:1901605	alpha-amino acid metabolic process	4	2.15339	5	0.0668245	1	BP
GO:0003690	double-stranded DNA binding	1	0.426503	6	0.0682924	1	MF
GO:0070925	organelle assembly	1	0.433018	5	0.070121	1	BP
GO:0009279	cell outer membrane	1	0.434831	4	0.0706314	1	CC
GO:0044462	external encapsulating structure part	1	0.437344	3	0.071339	1	CC
GO:0032774	RNA biosynthetic process	6	3.61044	6	0.0732719	1	BP
GO:0045935	positive regulation of nucleobase-containing compound metabolic process	1	0.444722	7	0.0734347	1	BP
GO:0016779	nucleotidyltransferase activity	2	0.978771	5	0.0757647	1	MF
GO:0008238	exopeptidase activity	1	0.453843	6	0.0760437	1	MF
GO:0019752	carboxylic acid metabolic process	9	5.92767	6	0.0779596	1	BP
GO:0007155	cell adhesion	1	0.462276	3	0.0784972	1	BP
GO:0010628	positive regulation of gene expression	1	0.473979	7	0.0819312	1	BP
GO:0010557	positive regulation of macromolecule biosynthetic process	1	0.479831	7	0.0836653	1	BP
GO:0031328	positive regulation of cellular biosynthetic process	1	0.479831	7	0.0836653	1	BP
GO:0022610	biological adhesion	1	0.479831	2	0.0836653	1	BP
GO:0034655	nucleobase-containing compound catabolic process	1	0.485683	6	0.0854106	1	BP
GO:0009891	positive regulation of biosynthetic process	1	0.485683	6	0.0854106	1	BP
GO:0003676	nucleic acid binding	10	6.8514	4	0.0863905	1	MF
GO:0051173	positive regulation of nitrogen compound metabolic process	1	0.497386	6	0.0889337	1	BP
GO:0034622	cellular macromolecular complex assembly	1	0.497386	6	0.0889337	1	BP
GO:0043436	oxoacid metabolic process	9	6.10322	5	0.0900912	1	BP
GO:0030001	metal ion transport	2	1.06499	7	0.0920207	1	BP
GO:0015075	ion transmembrane transporter activity	3	1.71148	5	0.0940687	1	MF
GO:0006807	nitrogen compound metabolic process	28	22.3648	3	0.098057	1	BP
GO:0010604	positive regulation of macromolecule metabolic process	1	0.538347	6	0.101589	1	BP
GO:0031325	positive regulation of cellular metabolic process	1	0.544199	6	0.103435	1	BP
GO:0000041	transition metal ion transport	1	0.55005	8	0.105291	1	BP
GO:0019867	outer membrane	1	0.552964	3	0.106153	1	CC
GO:0090304	nucleic acid metabolic process	14	10.4392	6	0.106809	1	BP
GO:0071704	organic substance metabolic process	41	34.3079	3	0.108253	1	BP
GO:0009628	response to abiotic stimulus	2	1.15862	3	0.111061	1	BP
GO:0042254	ribosome biogenesis	2	1.16447	5	0.112298	1	BP
GO:0044281	small molecule metabolic process	16	12.2416	4	0.113215	1	BP
GO:0022613	ribonucleoprotein complex biogenesis	2	1.17032	4	0.11354	1	BP
GO:0009893	positive regulation of metabolic process	1	0.579308	5	0.114702	1	BP
GO:0046873	metal ion transmembrane transporter activity	1	0.590543	8	0.118353	1	MF
GO:0008233	peptidase activity	3	1.86459	4	0.11845	1	MF
GO:0048522	positive regulation of cellular process	1	0.614418	5	0.126262	1	BP
GO:0030312	external encapsulating structure	1	0.623341	3	0.129149	1	CC
GO:0043232	intracellular non-membrane-bounded organelle	1	0.630882	4	0.131679	1	CC
GO:0006310	DNA recombination	1	0.631973	7	0.132141	1	BP
GO:1901135	carbohydrate derivative metabolic process	6	4.26582	4	0.139222	1	BP
GO:0006351	transcription, DNA-templated	5	3.48755	7	0.139886	1	BP
GO:0046700	heterocycle catabolic process	1	0.661231	5	0.142075	1	BP
GO:0044262	cellular carbohydrate metabolic process	3	2.00125	5	0.142428	1	BP
GO:0070011	peptidase activity, acting on L-amino acid peptides	2	1.30685	5	0.14383	1	MF
GO:0097659	nucleic acid-templated transcription	5	3.52266	7	0.144541	1	BP
GO:0043229	intracellular organelle	1	0.683665	3	0.149688	1	CC
GO:0046914	transition metal ion binding	3	2.07784	6	0.156376	1	MF
GO:1901566	organonitrogen compound biosynthetic process	10	7.72411	5	0.156446	1	BP
GO:0006139	nucleobase-containing compound metabolic process	17	13.8039	5	0.15728	1	BP
GO:0044270	cellular nitrogen compound catabolic process	1	0.708044	5	0.158276	1	BP
GO:0048518	positive regulation of biological process	1	0.713895	4	0.160325	1	BP
GO:0006811	ion transport	5	3.6397	5	0.160554	1	BP
GO:1901361	organic cyclic compound catabolic process	1	0.719747	5	0.162379	1	BP
GO:0044710	single-organism metabolic process	24	20.2758	3	0.170148	1	BP
GO:0044260	cellular macromolecule metabolic process	18	14.9567	5	0.175587	1	BP
GO:0006355	regulation of transcription, DNA-templated	4	2.97261	7	0.179451	1	BP
GO:0030313	cell envelope	1	0.769123	4	0.179776	1	CC
GO:0043228	non-membrane-bounded organelle	1	0.77415	3	0.181575	1	CC
GO:0031975	envelope	1	0.776663	3	0.182475	1	CC
GO:0005975	carbohydrate metabolic process	6	4.61106	4	0.182556	1	BP
GO:0019439	aromatic compound catabolic process	1	0.778263	5	0.183157	1	BP
GO:0034654	nucleobase-containing compound biosynthetic process	7	5.45954	6	0.184587	1	BP
GO:0042278	purine nucleoside metabolic process	1	0.784114	8	0.185256	1	BP
GO:1903506	regulation of nucleic acid-templated transcription	4	3.00772	8	0.185344	1	BP
GO:2001141	regulation of RNA biosynthetic process	4	3.00772	7	0.185344	1	BP
GO:0046677	response to antibiotic	1	0.795817	4	0.189465	1	BP
GO:0005829	cytosol	3	2.26715	5	0.192372	1	CC
GO:0051252	regulation of RNA metabolic process	4	3.07794	7	0.197337	1	BP
GO:0043226	organelle	1	0.831959	2	0.202441	1	CC
GO:0005887	integral component of plasma membrane	1	0.844527	5	0.207015	1	CC
GO:0044723	single-organism carbohydrate metabolic process	4	3.14816	5	0.209588	1	BP
GO:0022890	inorganic cation transmembrane transporter activity	1	0.853007	7	0.210183	1	MF
GO:0016616	oxidoreductase activity, acting on the CH-OH group of donors, NAD or NADP as acceptor	1	0.858475	5	0.212178	1	MF
GO:0072527	pyrimidine-containing compound metabolic process	1	0.860185	5	0.212817	1	BP
GO:0005622	intracellular	7	5.71564	3	0.213437	1	CC
GO:0044424	intracellular part	7	5.71564	3	0.213437	1	CC
GO:0019219	regulation of nucleobase-containing compound metabolic process	4	3.21838	6	0.222077	1	BP
GO:0045333	cellular respiration	1	0.889443	6	0.223522	1	BP
GO:0031226	intrinsic component of plasma membrane	1	0.909877	4	0.230958	1	CC
GO:1901564	organonitrogen compound metabolic process	13	11.1473	4	0.231226	1	BP
GO:0015291	secondary active transmembrane transporter activity	1	0.924091	5	0.23624	1	MF
GO:0006508	proteolysis	1	0.942107	6	0.242884	1	BP
GO:0006812	cation transport	2	1.71452	6	0.246339	1	BP
GO:0009405	pathogenesis	1	0.965514	3	0.251513	1	BP
GO:2000112	regulation of cellular macromolecule biosynthetic process	4	3.46415	7	0.267367	1	BP
GO:0043170	macromolecule metabolic process	19	17.1452	4	0.274084	1	BP
GO:0044464	cell part	13	11.6525	2	0.274761	1	CC
GO:0065003	macromolecular complex assembly	1	1.02988	5	0.275267	1	BP
GO:0005737	cytoplasm	6	5.27327	4	0.276013	1	CC
GO:0010556	regulation of macromolecule biosynthetic process	4	3.51096	6	0.276223	1	BP
GO:0046483	heterocycle metabolic process	17	15.3136	4	0.2769	1	BP
GO:0005623	cell	13	11.6826	2	0.277963	1	CC
GO:0010468	regulation of gene expression	4	3.52851	6	0.27956	1	BP
GO:0043234	protein complex	1	1.04309	3	0.280173	1	CC
GO:0031326	regulation of cellular biosynthetic process	4	3.54022	6	0.281788	1	BP
GO:0044237	cellular metabolic process	36	33.3717	3	0.284503	1	BP
GO:0006281	DNA repair	1	1.05914	7	0.286056	1	BP
GO:0009889	regulation of biosynthetic process	4	3.57533	5	0.288495	1	BP
GO:0044444	cytoplasmic part	3	2.7246	4	0.290529	1	CC
GO:0016614	oxidoreductase activity, acting on CH-OH group of donors	1	1.07719	4	0.292716	1	MF
GO:0015980	energy derivation by oxidation of organic compounds	1	1.08255	5	0.294675	1	BP
GO:0051171	regulation of nitrogen compound metabolic process	4	3.63384	5	0.299735	1	BP
GO:0006725	cellular aromatic compound metabolic process	17	15.6062	4	0.303233	1	BP
GO:0044763	single-organism cellular process	23	21.3115	3	0.306336	1	BP
GO:0016043	cellular component organization	4	3.66895	3	0.306512	1	BP
GO:1901360	organic cyclic compound metabolic process	17	15.653	4	0.307516	1	BP
GO:0051704	multi-organism process	2	1.94858	2	0.309356	1	BP
GO:0042221	response to chemical	3	2.82632	3	0.313765	1	BP
GO:0007165	signal transduction	1	1.16447	5	0.324696	1	BP
GO:0009116	nucleoside metabolic process	1	1.16447	7	0.324696	1	BP
GO:0023052	signaling	1	1.17617	2	0.328959	1	BP
GO:0044700	single organism signaling	1	1.17617	3	0.328959	1	BP
GO:0034220	ion transmembrane transport	1	1.18202	6	0.331089	1	BP
GO:0080090	regulation of primary metabolic process	4	3.79769	5	0.33153	1	BP
GO:0031323	regulation of cellular metabolic process	4	3.81524	5	0.334958	1	BP
GO:0003824	catalytic activity	45	43.0222	2	0.33962	1	MF
GO:0000287	magnesium ion binding	1	1.20843	6	0.340705	1	MF
GO:0090407	organophosphate biosynthetic process	2	2.07732	6	0.344318	1	BP
GO:1901657	glycosyl compound metabolic process	1	1.22298	4	0.345936	1	BP
GO:0060255	regulation of macromolecule metabolic process	4	3.87961	5	0.34755	1	BP
GO:0043933	macromolecular complex subunit organization	1	1.24054	4	0.352267	1	BP
GO:0055086	nucleobase-containing small molecule metabolic process	3	3.01943	6	0.357136	1	BP
GO:0044459	plasma membrane part	1	1.27182	3	0.363802	1	CC
GO:0008324	cation transmembrane transporter activity	1	1.27404	6	0.364335	1	MF
GO:0019438	aromatic compound biosynthetic process	7	6.78786	5	0.36953	1	BP
GO:0018130	heterocycle biosynthetic process	7	6.82296	5	0.374775	1	BP
GO:0071840	cellular component organization or biogenesis	5	4.95045	2	0.375301	1	BP
GO:0072521	purine-containing compound metabolic process	1	1.31076	5	0.377361	1	BP
GO:1901565	organonitrogen compound catabolic process	1	1.31076	5	0.377361	1	BP
GO:0019222	regulation of metabolic process	4	4.06686	4	0.38428	1	BP
GO:0005524	ATP binding	3	3.1769	7	0.392556	1	MF
GO:0046872	metal ion binding	8	8.01061	5	0.40894	1	MF
GO:1901362	organic cyclic compound biosynthetic process	7	7.05118	5	0.408952	1	BP
GO:0043169	cation binding	8	8.03795	4	0.412796	1	MF
GO:0008152	metabolic process	44	43.2316	2	0.413048	1	BP
GO:0032559	adenyl ribonucleotide binding	3	3.28626	7	0.41699	1	MF
GO:0030554	adenyl nucleotide binding	3	3.29173	6	0.418206	1	MF
GO:0022891	substrate-specific transmembrane transporter activity	3	3.2972	4	0.419422	1	MF
GO:0016021	integral component of membrane	3	3.40576	4	0.444299	1	CC
GO:0034641	cellular nitrogen compound metabolic process	17	17.151	4	0.450653	1	BP
GO:0097159	organic cyclic compound binding	16	16.3056	3	0.464863	1	MF
GO:1901363	heterocyclic compound binding	16	16.3056	3	0.464863	1	MF
GO:0022892	substrate-specific transporter activity	3	3.52139	3	0.468649	1	MF
GO:0035639	purine ribonucleoside triphosphate binding	3	3.53232	5	0.471014	1	MF
GO:0031224	intrinsic component of membrane	3	3.53394	3	0.472552	1	CC
GO:0007154	cell communication	1	1.60919	4	0.478732	1	BP
GO:0016070	RNA metabolic process	6	6.54209	6	0.480562	1	BP
GO:0022607	cellular component assembly	1	1.62089	4	0.482502	1	BP
GO:0006464	cellular protein modification process	1	1.66185	7	0.495564	1	BP
GO:0036211	protein modification process	1	1.66185	6	0.495564	1	BP
GO:0071944	cell periphery	4	4.63987	3	0.49676	1	CC
GO:0032550	purine ribonucleoside binding	3	3.65809	6	0.497915	1	MF
GO:0001883	purine nucleoside binding	3	3.66356	5	0.499072	1	MF
GO:0043167	ion binding	8	8.6613	3	0.499935	1	MF
GO:0032549	ribonucleoside binding	3	3.67449	5	0.501382	1	MF
GO:0001882	nucleoside binding	3	3.69089	4	0.504837	1	MF
GO:0032555	purine ribonucleotide binding	3	3.70183	6	0.507135	1	MF
GO:0017076	purine nucleotide binding	3	3.7237	5	0.511717	1	MF
GO:0032991	macromolecular complex	1	1.71168	2	0.512252	1	CC
GO:0044425	membrane part	3	3.78026	2	0.525277	1	CC
GO:0005575	cellular_component	17	17.8733	1	0.526371	1	CC
GO:0006091	generation of precursor metabolites and energy	1	1.8257	4	0.545653	1	BP
GO:0050794	regulation of cellular process	5	5.98034	4	0.551993	1	BP
GO:0032553	ribonucleotide binding	3	3.93149	5	0.554218	1	MF
GO:0044085	cellular component biogenesis	2	2.90239	3	0.555441	1	BP
GO:0005886	plasma membrane	3	4.01402	3	0.572929	1	CC
GO:0097367	carbohydrate derivative binding	3	4.12833	3	0.592599	1	MF
GO:0022804	active transmembrane transporter activity	1	2.01222	4	0.598549	1	MF
GO:0050896	response to stimulus	7	8.47897	2	0.612884	1	BP
GO:0016829	lyase activity	2	3.20424	3	0.62242	1	MF
GO:0050789	regulation of biological process	5	6.46602	3	0.627179	1	BP
GO:0009987	cellular process	41	43.9514	2	0.639446	1	BP
GO:0006974	cellular response to DNA damage stimulus	1	2.1885	5	0.643724	1	BP
GO:0044271	cellular nitrogen compound biosynthetic process	7	8.75399	5	0.647901	1	BP
GO:0019637	organophosphate metabolic process	2	3.35297	5	0.652232	1	BP
GO:0016772	transferase activity, transferring phosphorus-containing groups	3	4.46188	4	0.65296	1	MF
GO:0016020	membrane	8	10.0388	2	0.682001	1	CC
GO:0010467	gene expression	5	7.36131	5	0.744623	1	BP
GO:0022857	transmembrane transporter activity	3	5.14538	3	0.756936	1	MF
GO:0065007	biological regulation	5	7.4842	2	0.75844	1	BP
GO:0044712	single-organism catabolic process	1	2.7327	4	0.758447	1	BP
GO:1901265	nucleoside phosphate binding	6	8.84174	4	0.781432	1	MF
GO:0000166	nucleotide binding	6	8.84174	4	0.781432	1	MF
GO:0044248	cellular catabolic process	1	2.89654	4	0.786093	1	BP
GO:0033554	cellular response to stress	1	2.9375	4	0.792554	1	BP
GO:0044699	single-organism process	26	31.0486	2	0.794001	1	BP
GO:0071702	organic substance transport	3	5.54146	5	0.804402	1	BP
GO:0043412	macromolecule modification	1	3.08379	5	0.814242	1	BP
GO:0036094	small molecule binding	6	9.21357	3	0.815085	1	MF
GO:0003674	molecular_function	78	86.2412	1	0.818702	1	MF
GO:0051716	cellular response to stimulus	2	4.50573	3	0.828388	1	BP
GO:0008150	biological_process	62	70.2309	1	0.829111	1	BP
GO:0005215	transporter activity	3	5.86169	2	0.838267	1	MF
GO:0016788	hydrolase activity, acting on ester bonds	1	3.42296	4	0.857346	1	MF
GO:0019538	protein metabolic process	2	4.85683	5	0.864029	1	BP
GO:0055114	oxidation-reduction process	2	4.86268	4	0.864563	1	BP
GO:0016740	transferase activity	9	13.8231	3	0.885772	1	MF
GO:0044267	cellular protein metabolic process	1	3.8445	6	0.897381	1	BP
GO:1901575	organic substance catabolic process	1	3.89131	4	0.901151	1	BP
GO:0006950	response to stress	1	4.219	3	0.924128	1	BP
GO:0009056	catabolic process	1	4.23656	3	0.925204	1	BP
GO:0006796	phosphate-containing compound metabolic process	2	5.96863	5	0.93757	1	BP
GO:0006793	phosphorus metabolic process	2	6.07396	4	0.94217	1	BP
GO:0055085	transmembrane transport	1	4.68128	5	0.948111	1	BP
GO:0005488	binding	25	35.2576	2	0.960882	1	MF
GO:0016491	oxidoreductase activity	2	6.79671	3	0.966594	1	MF
GO:0006810	transport	5	11.276	4	0.969108	1	BP
GO:0051234	establishment of localization	5	11.317	3	0.969875	1	BP
GO:0051179	localization	5	11.8202	2	0.977972	1	BP
GO:0005515	protein binding	1	7.431	3	0.995273	1	MF
